# Supplementary material for: Measurement invariance of the Personality Inventory for DSM-5 across sex
Source: Front Psychiatry. 2024 Mar 8;15:1328937. doi: 10.3389/fpsyt.2024.1328937 (PMC10957747; doi:10.3389/fpsyt.2024.1328937)
Supplement: Supplementary file 2 [file Table_2.xlsx]

## Sheet: Feuil1
sex	PID_ANH	PID_ANX	PID_AS	PID_CAL	PID_DEC	PID_DEP	PID_DIS	PID_ECC	PID_EL	PID_GRA	PID_HOS	PID_IMP	PID_IA	PID_IRR	PID_MAN	PID_PD	PID_PER	PID_RA	PID_RP	PID_RT	PID_SI	PID_SUB	PID_SUS	PID_UBE	PID_WIT
1	1.125	2	2	1.92857	1.9	1.85714	2.22222	2.30769	1.71429	2.16667	1.9	2.33333	1.5	1.57143	1.8	1.83333	2	1.71429	1.9	1.57143	2.14286	2.25	2	2	2
2	1.75	3	0	1.14286	1.6	1.85714	2.33333	2.61538	2.85714	2.16667	2.6	1.33333	2	2.71429	1.4	2	2.44444	1.71429	2.5	1.07143	1.85714	1	2	1.625	2.4
1	2	2.22222	2.25	1.35714	1.9	1.78571	1.88889	1.84615	2	1.66667	2.1	2	1.33333	1.57143	2	1.66667	1.88889	1.42857	1.8	1.35714	1.71429	1.25	2.14286	2	2
2	2.75	3	1.75	1.42857	2.6	3	2.88889	2.84615	3	1.16667	3	2.66667	0	2.85714	2.8	1.75	2.77778	1	1.6	2.64286	3	2.5	2.85714	1.625	1
1	1.75	1.88889	2.25	1.71429	1.9	2	2.33333	2	1.85714	1.83333	1.9	1.83333	1.83333	1.57143	2	2	2.22222	2.28571	2.1	1.35714	2.14286	2	1.71429	1.75	1.9
1	1.875	2.11111	1.75	2.14286	1.9	1.64286	1.88889	2.30769	1.57143	1.83333	1.7	2.5	2.33333	2	2	1.75	1.77778	1.71429	1.9	1.64286	2.42857	1.5	1.28571	1.875	2.1
2	2.25	2.55556	0.875	1.5	1.5	2.42857	2.55556	2.07692	2.71429	0.666667	2.1	1.16667	1.5	1.28571	1	1.5	1.77778	1.28571	2	1	1.85714	1.75	2.42857	1.25	2.5
2	2.75	3	0	2.07143	1.2	2.57143	1.44444	2	2.71429	0.666667	2.4	1.33333	2.5	1.85714	0.6	1.16667	1.55556	1.14286	1.4	0.214286	0	1	3	1.875	3
1	2	2.66667	1.875	1	1.6	1	2	2.46154	2	2.33333	1.6	0.833333	0.333333	1.14286	1.4	2.25	2.55556	1.14286	2.4	1.5	2.28571	1	2.57143	2.5	1.3
2	2.125	2	1	1.42857	1	1.92857	2.11111	2	1.28571	0.833333	1.3	2.16667	1.83333	1.57143	1	1.58333	2.22222	1.57143	1	1.35714	0.571429	1	2	2.25	2.6
1	1.25	2.33333	2	1.85714	1.3	1.92857	1.44444	1.76923	1.71429	1.83333	1.9	2.16667	2.33333	1.71429	1.8	2.08333	1.44444	2.42857	2.3	1.71429	1.71429	1.5	1.85714	1.5	1.6
2	1.75	3	0.5	0.0714286	0.6	2.21429	2.44444	1.23077	2.57143	0.5	1.1	1.5	2	0.857143	0.4	2.25	2.22222	1	2.5	1.5	2	2	2.28571	1.375	2.3
1	2.5	2.77778	2	1.21429	1.2	3	2.44444	1.15385	2.85714	1.33333	2.2	2	0.666667	1.57143	1.8	0.416667	1.22222	1.85714	1.5	2	1.42857	1	0.857143	1.125	2.1
2	2	3	2.125	1.35714	1.3	2.21429	1.11111	2.07692	2.85714	1.16667	2.5	0.666667	0	1.14286	2	1	2.22222	1.42857	2.6	1.07143	0.142857	0.75	2.85714	1.25	2.7
1	2.375	2.33333	0	0.428571	1.7	1.14286	2.88889	0.384615	0.857143	1.5	1	1.16667	2.5	0	2.2	0.333333	2	2.14286	2.8	0.142857	1.14286	1	1.57143	0.875	1.9
2	2.125	2	1	1.78571	0.9	2	2.11111	1.92308	2.28571	1.66667	3	2.66667	2	1.14286	1.8	0.5	1.66667	2.57143	1.8	2.21429	0.428571	0.5	2.42857	0.875	2
1	2.125	2.88889	2.125	1.71429	1.8	2.07143	1.11111	1.69231	2.28571	1.5	2.1	1.83333	0.833333	1.71429	1.8	1.33333	1.66667	1.14286	1.3	1.57143	2.42857	1.25	1.71429	1.25	2
1	2.625	3	2	1.35714	2.5	3	2.77778	3	3	1	3	3	0.666667	2.42857	0	3	2.33333	2.14286	1.2	3	3	3	3	2.625	2.1
1	3	3	0.625	1.35714	0.8	2.71429	2.77778	1.69231	2.71429	0.5	2.1	2.83333	2.16667	0.857143	1.2	1.66667	2.55556	1.14286	2.6	0.428571	2.42857	2.5	2.85714	1.75	2.9
2	1.25	2.66667	0.75	0.5	0	1.5	2	2.46154	3	1.5	2.1	2	2.33333	1	0	1.91667	3	0.428571	2.7	0.428571	2.14286	3	2.57143	1.75	2.6
1	3	3	0.25	1.35714	0.3	2.14286	2.22222	3	2.71429	0.666667	2.2	2.66667	3	1.28571	0	1.75	2.22222	2.57143	3	0.5	0.142857	0	1.71429	1.625	3
1	2.625	2.77778	0.5	1.57143	1.4	2.57143	1.66667	2.15385	2	2.16667	2	0.666667	1.5	0.571429	1.4	1.58333	1.44444	2.28571	2.4	1.42857	2.85714	1.75	2.57143	2.375	2.4
1	1.875	1.88889	1.875	1.85714	2	2.28571	2.11111	2.15385	2.14286	2.5	2.4	2	2.33333	1.85714	2.4	2.08333	1.77778	2.14286	2	1.5	1.71429	2.25	1.71429	2.125	2.2
2	2	2.11111	2.125	2	2.4	2.35714	2.11111	2	2.28571	2.5	1.9	1.66667	2	1.57143	1.8	2.25	2.33333	2.14286	2.1	1.85714	2.57143	2.25	1.85714	2.125	2.1
2	1.875	1.88889	2.5	2.5	2.1	2.5	2.66667	2.46154	2.28571	2.5	2.6	1.83333	2.16667	2.42857	2.8	2.5	2.55556	2.57143	2.6	1.42857	2.71429	2	2.28571	2.625	2.4
2	2	2	1.625	1.92857	1.6	2.5	2.44444	1.84615	2.28571	2.83333	2	2	2	2.42857	2.8	2.08333	2.33333	2.14286	2	1.57143	2.14286	2.25	1.14286	2.25	2.8
1	2.5	2.44444	2.375	0.714286	2.5	1.42857	2.11111	2.69231	3	1.83333	2.7	1.33333	2	1	3	2.08333	2	2	2.5	0.642857	1	2.5	2.14286	2.625	2.4
2	2.625	2.88889	1.875	2	2.1	2.85714	2.77778	2.23077	2.57143	2	2.8	2.5	2.33333	2.28571	1.6	2.66667	2.55556	1.85714	2.6	1.28571	0.857143	1.75	2.14286	2	2.3
1	2	2.22222	2.375	2	1.8	2.57143	1.33333	2.38462	2.42857	2.66667	2.5	1.66667	2.16667	2.14286	2.8	2.25	2.55556	2.57143	2.3	1.57143	2.42857	1.75	1.71429	2.25	2.2
1	1.875	2.33333	2.75	2.35714	2.3	2.71429	2.22222	2.76923	2.71429	2.5	2.7	2	2.16667	2.42857	2.4	2.5	2.88889	2.85714	2.1	1.5	2.57143	2.75	2.14286	2.375	2.7
1	2.125	2.33333	2.625	2.57143	2.3	2.92857	2.55556	2.69231	3	2.5	2.7	2.16667	2.5	2.57143	2.2	2.41667	2.77778	2.71429	2.4	1.64286	2.71429	2.75	2.14286	2.25	2.7
1	2.125	2.11111	2.375	2	2.1	2.28571	2	2.23077	2.28571	2.16667	2	2.33333	1.83333	2.28571	2	2	2	2.28571	2.2	1.5	2.28571	2.25	1.57143	2.25	2.5
1	1.875	2.44444	2.125	2.21429	2.1	1.92857	2.11111	2.07692	2.42857	2.33333	2.4	2.33333	2.16667	2	2.6	2.08333	2.55556	2.28571	2.1	1.5	1.42857	2.25	1.42857	2.125	2.1
1	1.375	1.44444	1.625	1.92857	2.1	1.92857	2	1.84615	1.71429	1.16667	2	2.33333	1	2	2.4	2	1.66667	1.85714	2.2	1.64286	2	1.75	2	1.75	1.6
1	2.625	2.55556	0.625	0.357143	1.3	2.57143	1.77778	1.69231	1.71429	1	1.1	2.33333	1.83333	1.57143	0.8	0.916667	1.77778	1.42857	1.1	0.642857	1.85714	1.25	1.85714	0.5	1.9
1	1.5	2.44444	1.125	1.21429	1	1.92857	1.88889	1.76923	2.28571	1.16667	2.2	1.5	1.16667	0.857143	1.2	1.66667	1.77778	1.57143	1.9	1	1.85714	2	1.42857	1.375	1.8
2	1.625	3	1.5	0.285714	0.7	1.92857	2.33333	2.15385	2.71429	0	0.7	2	0	0.428571	0.8	0.75	0.777778	0.571429	0.9	0.714286	0.857143	1.5	1.14286	0.375	1.3
1	1.875	2.11111	1.5	2.07143	1.9	2.14286	1.88889	1.84615	2	2.33333	1.8	2.16667	1.5	1.85714	2.2	2.16667	2	1.57143	1.8	1.5	1.71429	2.25	1.14286	2.25	2.2
2	1.875	1.66667	1.625	1.78571	1.7	1.42857	1.88889	1.53846	1.85714	1.66667	1.8	2	1	1.71429	1.8	1.83333	1.55556	2.14286	1.7	1.5	1.71429	2	2.28571	1.75	1.8
1	2.125	2.88889	1.5	0.357143	0.8	2.28571	2	2.69231	2.28571	0.833333	1.8	1.16667	0	0.714286	1.6	1.83333	2.77778	1	2.6	1.28571	2.28571	3	2	1.75	1.1
1	1.875	1.66667	1.25	1.5	0.9	1.85714	1	2	1.71429	1	2.1	1.83333	1.83333	0.857143	1.2	1.08333	1.55556	2	1.2	1.85714	1.14286	1	2	1.625	1.7
1	2.5	1.66667	1.375	1.57143	1.6	1.78571	1.66667	2	0.857143	1.16667	2	1.5	1	1.42857	1.2	1.75	1.66667	1.85714	1.3	1.42857	1.28571	0.75	2.57143	1.625	1.8
1	1.75	2.44444	1	1.42857	1.3	1.57143	1.33333	1.84615	2.14286	0.833333	1.8	1.16667	0.333333	0.428571	1.4	1.08333	1.77778	1.28571	1.9	0.714286	2.14286	2.75	2.14286	1.25	2
2	2.625	2.66667	0.75	0.357143	0.3	2.78571	1.33333	1.23077	2.14286	0.166667	1.4	1.33333	1.83333	1.28571	0	0.75	1.55556	1.14286	0.7	1.57143	1.85714	1.25	2.42857	0.5	1.9
2	1.875	2.77778	0	0.214286	0.8	2.21429	1.44444	0.615385	2.14286	0.333333	1.2	1.66667	2.16667	0.571429	0.4	0.916667	1.77778	1.57143	1.5	0	1.71429	1.75	0.857143	0.875	1.6
2	2.25	2.33333	2.875	1.5	2.4	2.35714	2.55556	2.92308	2.14286	1.66667	1.9	2.33333	1.16667	1.28571	2.4	1.91667	2.44444	1.85714	2	2.14286	2.85714	2	1.85714	1.5	1.8
2	2.25	2.11111	1.75	1.71429	1.6	2.07143	2	1.84615	2.42857	0.333333	2.4	3	0.5	1.42857	1.8	1.41667	2	1.42857	1.7	0.785714	1.85714	0.75	1.85714	1.125	1.9
1	0.5	1.33333	1.125	2.07143	2.6	0.428571	0.555556	2.30769	0.571429	2	2.5	1.83333	2	1.42857	2.8	1.83333	2	2.57143	2.5	2.21429	0.428571	0.5	2.14286	2.625	2.8
2	2.625	1.66667	0.875	1.5	1.3	1.14286	2.22222	1.53846	1.57143	0.333333	2.2	2.66667	0.166667	0.285714	1.8	1.16667	1.22222	1.42857	1.1	2.5	2	0.5	1.71429	1	1.5
1	0.625	1.22222	1	1.21429	0.7	0.428571	2.44444	1.15385	1.28571	1	1.8	2.33333	0.833333	0.857143	0.6	0.666667	1.22222	2.14286	2	2.07143	0.285714	2	0.714286	0.375	1.1
2	1.125	1.55556	0.625	0.0714286	0.6	1.92857	1.22222	0.153846	2.57143	0.333333	0.5	2	1.33333	0.142857	0.2	0.416667	1.33333	0.285714	0.3	1.92857	2.42857	1.5	1.14286	1	0.2
2	2.125	2.88889	0.75	0.214286	0.4	2.07143	2.55556	0.923077	2.28571	0	1.8	2.66667	0	1.57143	0.8	1.16667	1.11111	0.428571	1.2	0.5	1.57143	0.25	1.28571	0.625	1.2
2	0.5	2.55556	1.75	0.357143	0.6	0.928571	2.22222	1.69231	2.42857	0.833333	2.3	2.16667	0	1.14286	1.2	1.16667	1.22222	1	1.4	1.07143	2.14286	1	1.42857	1.625	1.2
2	1.75	2.55556	2.5	1.14286	1.9	0.928571	1.88889	2.46154	2.42857	1.16667	2.1	2.33333	0.166667	1.42857	2.2	0.833333	1.77778	1.14286	1.9	0.857143	2.28571	1.75	2.14286	0.875	0.9
2	0.875	2.55556	0.375	1	0.4	1.64286	0.111111	0	2.85714	0.666667	2.2	1.16667	2.33333	0	0.2	0.5	0.888889	0.428571	2.1	1.92857	0.428571	0.25	2	0.375	1.8
2	1.75	2.33333	0.375	1.14286	0.7	2.35714	1	1.23077	2.57143	1	2.1	2	2.66667	1.14286	1.6	0.75	1.22222	1.14286	0.9	0.714286	0	1.75	1	1.625	2
2	1.875	2.66667	0.375	0.714286	0.6	0.928571	2	1.30769	2.14286	1	2.1	2.16667	1.66667	0.714286	0.6	0.75	1.11111	1.14286	1.1	1.42857	0.714286	0.5	1.14286	1	1
2	2.375	2.11111	0.375	2.5	1.1	2.57143	0.333333	3	2.85714	0.333333	2.7	2.66667	3	1.71429	0.4	2.16667	2.77778	0.714286	2.9	1.42857	0	0	3	2	3
1	1.625	2.44444	1.875	0.428571	0.7	1.85714	2.11111	1.92308	1.57143	1.5	1.8	2	0	0.857143	1	0.583333	1.55556	0.142857	1.3	1.78571	1.42857	1.5	1.57143	0.375	0.2
1	1.75	2.55556	1.875	0.0714286	1.7	1.35714	2.88889	1.46154	2.28571	1	1.7	2.83333	0.166667	2	2	1.08333	1.77778	1.57143	1.4	1.92857	0.857143	0.5	1.57143	0.75	2.2
2	1.125	1.22222	0.875	0.142857	0	1.71429	1.11111	1.38462	2.57143	0.833333	1.3	2.16667	0.166667	1.14286	0.6	1.08333	1.22222	0.714286	1.9	2.42857	1.42857	1.75	1	0.625	1
1	1.875	2.11111	1.5	1	1.3	2.64286	2.66667	2.84615	2.57143	1	1.8	2.66667	0.5	1.85714	0.6	1.5	2.11111	1.42857	0.4	1.28571	1.71429	1.25	1.14286	1.125	1.8
1	2.5	0	0.25	2.07143	0.6	1.21429	0	2.53846	2.28571	1.83333	2.9	1.83333	1	1.28571	0.8	1.16667	1	2.42857	2.7	1.92857	0	0	0.714286	1.625	2.9
2	1.5	1.77778	1.75	1.64286	1.7	1.57143	1.88889	1.53846	1.57143	1.83333	1.8	2.33333	1.5	1.28571	2	2.08333	1.88889	1.28571	1.5	1.28571	2.14286	2.25	1.57143	2	1.4
1	1.75	2	1.625	1	1.3	1.57143	2.11111	1.61538	2	0.833333	1.8	2.16667	0	1.71429	0	1.33333	1.66667	1	1.7	1.64286	2	1.5	1.42857	0.75	1.2
2	1	1.22222	0.25	0.214286	0.2	0.857143	0.444444	0.615385	2.28571	0.166667	1.5	2.33333	0.166667	0.285714	1.2	0.833333	1.33333	0	1.3	1.92857	0.571429	2	1.85714	0.25	0.2
1	0.625	0.555556	2.5	0.571429	1.3	0.142857	1.44444	2.46154	1.14286	2	1.1	2.33333	0.666667	0.571429	1.8	0.583333	1.22222	2.14286	1.2	2.21429	2.14286	1	1	0.5	1
2	0.75	2.22222	1.75	0.357143	1.6	0.428571	0.666667	1.30769	2.28571	0.333333	1.9	2	0.833333	0.285714	2	1.16667	1.44444	0.285714	2.7	0.642857	1.42857	1	1.71429	0.625	0.6
2	1.25	1.33333	1.5	1.57143	1.8	1.35714	1.88889	1.84615	2	1.33333	1.9	2.16667	1.5	1.42857	0.6	1.75	1.88889	1.42857	1.9	1.64286	2.28571	1.25	1.85714	0.875	1.2
2	2.375	2.11111	0.125	0.714286	1.3	1.07143	1.22222	0.538462	2	0.5	2.1	2	0.5	0.571429	0.4	0.166667	1	1	0.8	0.642857	1.85714	0.75	1.28571	0.875	2.2
2	1.125	0.777778	1.875	0.357143	0.7	0.785714	2.11111	1.38462	1.71429	0.333333	1	2.33333	0	0.571429	0.6	0.25	0.888889	1.14286	0.2	1.92857	2.28571	0.75	1	0	0.7
1	0.5	1.88889	1.875	0.785714	1.6	0.785714	2.22222	0.769231	2	1	2.1	2.66667	1.16667	0.428571	1	0.75	1.44444	1.28571	2.3	0.357143	2.57143	0.25	1.71429	0.25	1.2
2	0.25	1.77778	0.25	0.285714	1.5	1.5	1.11111	0.538462	2.28571	0.166667	2.2	2.83333	1	1.28571	0.8	1	2.22222	1	2.1	1.42857	0	0.5	1.28571	0.75	0.8
2	1.375	1.55556	0.625	0.714286	0.5	1	1.11111	2.61538	2.71429	1	1.4	2.16667	0.333333	1	0.6	1.75	0.666667	0.714286	1.2	2.14286	0.857143	0.5	2.14286	1.5	0.3
1	1.75	1.66667	0.25	1.21429	1.2	1	1	2.38462	2.42857	2.16667	2	2	1.83333	0.571429	1.2	0.583333	1.22222	2	1.9	1.57143	0.714286	0	1.28571	1	2.3
2	1.25	1.44444	0.25	0.571429	0.4	0.642857	0.555556	2	2.42857	1	1.6	2.16667	0.5	0.142857	0.2	0.333333	0.555556	1	0.4	2.21429	1	0	0.714286	1.375	1.5
2	1.75	1.88889	0.375	0.357143	0.4	1.07143	1.44444	2.53846	2.85714	0.333333	2.3	1.33333	0.333333	0.857143	0.6	1.41667	1.22222	1	2	2.14286	0.857143	1.25	1.28571	1.5	2.2
1	1.125	2	1.375	1.85714	1.4	1.78571	1.88889	1.84615	1.71429	2	1.8	1.83333	1.83333	1.85714	1.8	1.08333	1.66667	1.57143	1.6	1.92857	1.71429	1.75	1.42857	1.625	1.5
2	0.625	2.55556	1.375	1	1.2	0.785714	2.22222	2.61538	0.571429	2.33333	1.8	1.5	0.333333	1.85714	1.6	1.66667	1.22222	2.14286	0.2	1.92857	0.857143	0.25	0.857143	2.5	1.3
2	0.875	2.33333	2.125	0.642857	0.6	1.57143	2.77778	2.53846	2.85714	1	2.4	2.83333	2.5	1.14286	0	1.33333	2.55556	0	2.6	1.64286	0.571429	2	1.28571	0.5	1.5
1	1.375	2	1.5	2.07143	1.8	1.92857	2	2.46154	1.28571	2.33333	2.1	1.83333	1.33333	1.28571	2	2.08333	2.22222	1.85714	1.1	1.92857	1.71429	1.75	1.28571	1.75	1.7
1	1.125	1.66667	0.25	1.07143	0.8	0.857143	1.11111	1.53846	2	1.5	1.8	1	0.833333	0.857143	0.6	0.583333	1.66667	1.57143	1.5	2	0.714286	1.25	1.14286	0.5	1.5
1	0.375	0.333333	0.25	1.5	1	0	0.111111	0.384615	0	1	1.9	0	0.5	0.142857	2.2	0.166667	0.333333	2.42857	1.3	2.64286	0.857143	0	1.14286	1	1.3
1	1.125	1.66667	2	0.357143	1.1	0.714286	2.11111	1.46154	1.42857	1.16667	1.7	2.33333	0.666667	2.14286	1.2	0.5	1.33333	2.14286	0.3	1.92857	1.42857	1.25	1.14286	0.25	1
1	0.25	1.22222	2.5	0.0714286	0.2	0.357143	1.11111	1.30769	1.14286	1.83333	1.2	2	0	0.285714	0.8	0.0833333	0.555556	1.85714	0.5	2.14286	1.28571	0	0.857143	0.375	0.9
1	1.25	1.88889	0	0.714286	1.6	0.928571	1	0.384615	2	0.333333	2.1	2.16667	0.166667	0.571429	1	0.416667	0.777778	1	1.5	0.642857	0.285714	1.75	1.42857	0	1.7
2	1.375	1.33333	0.875	1.14286	1.3	1.14286	1.77778	1.69231	1.85714	1.83333	1.3	2.16667	1.66667	0.142857	1	1.16667	1.22222	1.57143	1.8	1.92857	0.714286	1	1.57143	0.625	2.3
1	1.25	0.777778	2	0.714286	0	0.785714	1.11111	1.92308	0.428571	0.5	0.9	2.16667	0.5	0.857143	0.6	0.333333	0.888889	1.57143	0.6	2.07143	0.142857	2	0.714286	0.375	0.5
1	1.375	1.44444	1.5	1.57143	1.6	0.428571	1.33333	0.769231	1.42857	1.16667	2.7	2	1.5	0.571429	1.2	0.416667	0.666667	1.28571	0.9	1.85714	0	0	0.714286	0.875	1.6
1	0.25	0.222222	1.375	0.428571	0.4	0.214286	0.444444	0.230769	0.714286	0.333333	0.3	2.33333	0.166667	0.857143	0	0.25	0.666667	0.571429	1.6	2.07143	0.142857	1	0.142857	0.25	0.1
2	0.125	0.111111	0.625	1	0.1	0	1.33333	0.384615	0.857143	0.666667	1.3	2.16667	0	0	0.4	0.0833333	0.111111	2.71429	0.3	2.21429	0	0	0.142857	0.5	0
1	1.25	2.11111	0.5	1.14286	1.1	1.5	1.33333	1.15385	2	1	2	2	0.833333	1	1.2	1	1.33333	0.857143	1.4	1	1.14286	1.25	1.57143	1.375	1.8
2	1.125	2.22222	1.75	0.928571	0.9	1	1.77778	1.53846	2	1.66667	1.8	2.16667	1.5	1.57143	2.2	1.25	1.55556	0.857143	1.9	1.28571	1.71429	1.75	1.42857	1.375	1.6
1	0.75	0.222222	0.625	1.57143	1.2	0	0.444444	1.76923	0.142857	1.5	0.4	2.5	0.333333	0.857143	1.6	0.416667	0.333333	2.71429	1.3	2.92857	0	0.25	0.714286	1	1.5
2	1.375	2	0	0.142857	0.2	1.42857	0.888889	0.230769	1.42857	0.666667	1.4	2	0.666667	0.285714	0	0	1.55556	0.285714	0.9	2.14286	0.428571	0.5	1.14286	0.375	0.1
2	0.625	1.44444	0.125	0.785714	1	0.428571	0.111111	1.07692	1	1	1.9	0	0.166667	0.285714	1	0.666667	1	2.14286	1.8	2.35714	0	0	0.714286	0.875	1.7
2	2	2.33333	0.25	0.428571	0.2	1.21429	1.77778	0.153846	1.71429	0.666667	2.1	2	1	0.714286	0.2	0.333333	1.22222	1.28571	2.1	1.28571	1.71429	1.75	1.42857	0.5	1.5
1	0.375	1.44444	1.5	1.07143	1.2	1.14286	0.666667	0.769231	2	2.33333	1.8	1.5	0.166667	1.28571	1.6	0.25	0.888889	0.428571	1.1	2.42857	0.285714	0.25	1.57143	1	0.9
1	2	1.77778	1.625	1	1.4	0.714286	1.55556	1.23077	2	2	1.8	2	0	1.85714	1.6	0.75	1.55556	1.14286	1.3	1.57143	1.71429	1	1.28571	1.5	1.3
2	0.5	1	2.125	1.5	1.2	0.0714286	1.66667	1.92308	1.71429	1.5	1.7	2	0.5	1	1.6	0.166667	0.555556	1.57143	1.6	1.92857	0	0	1	0.375	1
2	0.875	0.666667	1.25	0.642857	1.5	0.285714	0.111111	1.07692	1.28571	1.66667	1.8	1.83333	0.333333	0.142857	1.2	0.75	0.444444	1.57143	1	2.42857	0.571429	1.25	1.71429	1	1.4
2	2.25	2.33333	0	1	0.5	1.42857	2.44444	1.38462	1.28571	0.5	1.8	2	1.83333	2	0.6	0.166667	1	2	0.4	1	0	0	1.71429	0.875	1.9
2	0.625	0.888889	2.75	0.785714	1.2	0.142857	1.55556	1.76923	1.71429	1.66667	1.6	2.33333	0.166667	1.14286	1.4	0.75	1.11111	0.428571	0.8	2.28571	0	0.5	0.428571	1.25	0.9
2	0.125	1.33333	0.875	0	0.5	0.214286	0	0.923077	2	0.666667	2	2.33333	0	0	1	1.08333	1	0.714286	2.6	1.85714	0.285714	0.5	1.14286	1.625	1.1
2	1.25	1	1.625	1.71429	2.6	0.285714	0.333333	0.461538	1.71429	1.33333	2.1	2	0.166667	0.857143	3	0.25	1.22222	1	1.8	1.21429	0.714286	0.5	0.857143	0	0.3
2	1.25	2	0.125	0.214286	0.1	1.21429	2.11111	0.538462	1	0	1	2.83333	0.666667	0.142857	0	1.16667	1.55556	1.57143	0.6	2.57143	1.14286	0.5	1.42857	0.625	1.6
2	0.75	2.11111	2	0.857143	1.2	0.428571	1.55556	0.846154	1.71429	1.5	1.6	2.33333	0.166667	1.14286	1.8	0.5	1	0.142857	0.8	1.92857	0.142857	0.75	1.28571	0.75	0.8
1	1.125	1.33333	1.5	0	0.6	0.214286	2.77778	1.84615	1.42857	0.166667	0.2	2.33333	0.5	0.857143	0	0.833333	1.55556	1.85714	1.3	2	1.42857	1.75	0.428571	0.25	1.1
2	2.125	2.44444	1.625	0.571429	1.3	2.28571	1.44444	1.69231	2.42857	0.666667	1.8	1.33333	0.833333	0.857143	1.4	0.833333	1.66667	0.857143	1.9	1.14286	1.85714	2.25	2	0.125	1.5
2	2.375	3	2.75	1.64286	1.6	1.64286	0.222222	2.07692	2.71429	2.16667	1.8	1.66667	0.5	0.428571	1.6	1.41667	1.66667	2.14286	2.1	0.5	2.57143	0.25	1.57143	1.875	1.8
1	1.5	2.88889	2.125	0	0.5	2.42857	1	0.846154	3	1.5	1.9	0.666667	0.666667	0.428571	1.6	1.16667	1.44444	1.57143	2.3	0.285714	2.14286	1	1.57143	1.875	1.5
1	2.125	2.44444	0.5	0.928571	0.8	2.28571	2.11111	0.846154	2.14286	0.166667	2	1.16667	2.33333	1	0.6	1	1.44444	1	1.6	0.214286	1	0.75	2	0.125	1.8
2	1.5	2	2.25	0.642857	1.2	1.64286	2.44444	2.15385	2.71429	1.16667	1.5	2.33333	1	0.428571	0.6	1.66667	1.22222	1.14286	1.6	1.21429	2.71429	1.75	1.57143	0.875	0.9
1	1.875	2.55556	1	0.142857	0.6	1.92857	2	2.38462	2.42857	0.166667	0.5	2	1.83333	1	0.8	1.83333	1.22222	0.857143	1.3	1.14286	0.857143	1.5	1	2.25	0.5
2	1.375	2.77778	0.625	0.5	0.5	0.714286	1.77778	0.307692	2.14286	0.333333	0.4	2	0.166667	0.285714	0	0.583333	1.22222	1	1	0	2.71429	0	0.857143	0.5	1.2
2	1.625	2.11111	0.125	0.0714286	0.1	1.78571	2.55556	1.15385	2.71429	0.5	0.3	2.16667	0.333333	1.28571	0	1	1.44444	0.571429	2.4	1	2	2.5	1.57143	0	2.4
2	2	3	2.625	0.714286	2.1	2.21429	2.22222	2.84615	3	0	1.7	3	0.166667	2.28571	1.4	1	1.88889	0	1.4	1.28571	1.57143	1.25	2.42857	0.625	0.1
2	0.875	2.44444	1.75	0.357143	0.8	0.928571	2.22222	0.923077	2.57143	0.166667	1.5	2.16667	2.16667	1	0.8	0.583333	1.55556	1.71429	1.3	1.42857	2.14286	1.25	1.57143	0.5	1
2	1	2.55556	0	0	0.1	1.78571	0.666667	0.615385	2.42857	0	2.1	1.16667	2.5	0.285714	0	0.416667	1.11111	0	0.6	0	1.28571	0	1.57143	1.375	1.1
2	1.5	2.55556	0	0.0714286	0	2.42857	0.777778	0.923077	2.71429	0	0.7	2.16667	0	0.142857	0	0.75	0.666667	0.857143	1.7	0	0	0.5	1.57143	0.25	2.4
2	1.125	3	0.875	0.642857	1.5	1.78571	1	1.84615	2.57143	0.333333	1.8	1.16667	0.166667	0.571429	0.4	0.916667	1.33333	0.428571	1.5	1	1.28571	2.25	1.28571	0	1.5
2	2.25	2.77778	0	0.214286	0	1.85714	1.88889	0.538462	2.85714	0	1.5	2.33333	0.833333	0.714286	0.4	0.416667	0.666667	0.857143	0.6	0.571429	1.57143	0.25	1.42857	0.25	1.4
1	1.75	2.55556	1.625	0.857143	1.4	1.28571	1.77778	1.53846	2.28571	1.16667	2.3	1.5	1.83333	1.28571	1	1.83333	1.88889	1.42857	2.2	1	1.42857	1	1.85714	1.75	2.1
2	0.375	2.55556	2.125	0.285714	0.1	0.642857	1.88889	1.84615	2.42857	1.33333	0.9	2.5	0	0.142857	1	1.16667	0.666667	0.285714	0.9	1.78571	0.142857	1.75	1.57143	1.625	0.2
1	1.5	1.66667	1.875	1.5	1.4	1.64286	1.88889	1.76923	1.71429	2	1.8	1.66667	1.66667	1.85714	1.4	1.75	1.77778	1.85714	1.8	1.64286	2	1.5	1.57143	1.75	1.8
1	2.125	2.44444	0.375	1.35714	0.8	1.85714	0.888889	0.923077	1.57143	0.666667	1.9	0.666667	0.666667	0.428571	0.2	0.75	1.44444	1.57143	0.8	0.785714	0.714286	1.75	0.714286	0.25	2
1	0.75	2.55556	1.75	0.214286	0.5	1.21429	1.55556	1.46154	2	0.833333	0.9	2.16667	0.833333	0.571429	0	1.08333	1.77778	0.428571	1.6	1.57143	2.14286	1	0.714286	1.25	0.2
1	1.5	2.33333	2	1.57143	1.6	1.85714	1.22222	1.53846	2	1.33333	1.8	1.33333	0.666667	1.28571	1.2	1.16667	1.44444	1.28571	1.4	1.71429	2.42857	1	1.85714	1.375	1.4
1	2	2.22222	2	1.71429	1.5	1.92857	1.66667	1.53846	1.57143	1.5	1.9	1.5	2	1.42857	1.6	1.58333	1.44444	1.42857	1.7	1.57143	1.85714	1.75	1.71429	1.875	1.7
2	1.125	2.11111	1.625	1	1.5	0.857143	1.77778	0.923077	2.57143	1	1.7	2.83333	0.166667	1.42857	1.8	0.75	1.22222	1.28571	1.9	1.07143	2.57143	2	1.57143	0.5	1.2
2	1.25	2.55556	1	1	0.7	1.42857	1.55556	1.92308	1.85714	0.833333	2.1	1.66667	1	0.714286	1	1.58333	1.88889	1.57143	1.9	1.14286	1.85714	2	2.14286	1.125	1.8
1	1.875	2.44444	1.5	1.35714	1.7	1.57143	1.55556	2.53846	2	1.16667	2	1.33333	1.33333	0.571429	1	1.83333	2.33333	1.14286	2.5	0.714286	2	1.75	1.71429	2.375	1.3
2	1.25	2.22222	0.375	0.642857	0.3	1.71429	1.88889	2.76923	2.71429	0.5	1.9	1.83333	2.83333	2	0.4	1.08333	0.777778	1.71429	0.1	1.21429	0.428571	0	0.857143	0.25	2
1	1.875	2.66667	1.375	1	1.3	1.42857	1.33333	1.15385	2.14286	0.333333	2.4	1.16667	0.166667	0.714286	1.6	0.666667	1.22222	1.14286	1	0.857143	1	0.5	2.14286	1	1.3
2	0.875	2.55556	0.625	0.357143	0.5	0.785714	2.44444	2.46154	2.85714	0.166667	1.7	2.5	0.166667	1.42857	0.2	1.58333	1.44444	0.714286	0.4	1.28571	1.28571	1	1.42857	2.125	1.5
1	2.25	1.88889	0.625	0	0.2	1.35714	0.888889	1.30769	2.28571	0	0.2	2.16667	1.16667	0.142857	0	1.41667	0.444444	1.14286	0.1	1.14286	1.85714	0.25	0.857143	0.5	0.9
2	2.625	3	0.5	0.428571	0.1	1	2	0.692308	3	0.833333	2.4	1.66667	0.666667	0.714286	0	0.583333	1.77778	1.57143	1.1	0	0.142857	0	0.428571	0	1.4
1	1	1.88889	1.125	0.214286	0.5	1.64286	0.555556	1.61538	2.28571	0.666667	0.9	1.16667	0.833333	0.285714	1	0.666667	1.11111	1.28571	1.9	2.07143	1.71429	0.75	1	0.625	1.5
1	1.625	1.88889	1.5	1.64286	1.4	1.78571	1.77778	1.76923	1.71429	1.83333	1.9	1.5	1.5	1.57143	1.6	1.5	1.88889	1.57143	1.3	1.5	2.14286	1.5	1.42857	1.25	1.5
1	1.375	1.77778	1.5	0.642857	0.7	0.714286	1.77778	0.307692	0.857143	1	1.8	1.5	1.16667	1	1.2	0.25	1	1.71429	1.2	1.57143	2.42857	1	0.857143	0.25	1.5
1	1.5	1.77778	1.5	1.28571	1.6	1.71429	1.77778	1.38462	1.28571	1.5	1.8	1.5	1.5	1.28571	1.6	1.75	1.55556	1.57143	1.7	1.71429	1.71429	1.75	1.57143	1.5	1.6
1	1.5	1.33333	1.875	1.42857	1.7	1.78571	1.88889	1.84615	1.71429	1.83333	2	1.5	1.5	1.42857	1.8	1.83333	2	1.85714	1.4	1.71429	1.71429	1.75	1.14286	1.875	1.9
1	1.625	1.77778	1.125	1.42857	1.8	1.92857	1.33333	1.53846	0.857143	1.33333	1.8	1.16667	1.66667	0.857143	1.8	1.5	1.88889	1.42857	1.3	1.5	1.28571	1.5	1	1.375	0.8
1	1.5	1.88889	1.625	1.85714	1.7	1.85714	1.66667	1.53846	1.85714	1.83333	1.9	1.5	1.16667	2.14286	2	2	1.77778	2	1.7	1.57143	1.71429	1.5	1.71429	1.875	1.7
1	1.5	1.22222	1.625	1.28571	1.4	1.78571	1.66667	1.69231	1.85714	1.16667	1.5	2	2	1.42857	1.6	1.33333	1.11111	1.71429	1.2	1.35714	1.57143	2	1.85714	1.5	1.9
1	1.5	1.77778	1.625	1.85714	1.7	1.78571	1.55556	1.76923	1.85714	1.66667	1.8	1.66667	1.66667	1.71429	1.8	1.75	1.66667	1.71429	1.8	1.5	1.71429	1.5	1.57143	1.625	1.7
1	1.625	1.88889	1.5	1.28571	1	1.85714	1.44444	1.38462	1.85714	1.33333	1.9	1.83333	1.16667	1.14286	1.2	1.41667	1.77778	1.57143	1.8	1.21429	1.57143	1	1.71429	1.25	1.8
1	1.25	1.77778	1.875	1.57143	1.3	2.07143	1.66667	1.69231	1.57143	2	2	1.33333	2	1.14286	1.8	1.75	1.55556	1.71429	1.8	1.71429	1.42857	2	1.71429	2.25	1.7
1	2.5	2.66667	0	0.785714	1.7	1.35714	1.44444	0.846154	1.71429	1	2.1	1	0.333333	0.285714	1.8	0.25	1.88889	1.14286	2.5	0.428571	1.14286	1.75	1.42857	0	1
1	2.125	1.88889	0.125	0.285714	0.3	1.71429	1.77778	0.846154	1.14286	0.166667	0.9	0	1.5	0.285714	0	0.166667	0.777778	0.428571	1.3	2.35714	0.142857	0	1.57143	0	1.8
2	1.75	2.55556	1	0.285714	0.3	1.14286	0.777778	0.384615	1.71429	0.333333	1.8	1	1	0.857143	0.2	0.25	0.888889	0.714286	1.3	0.857143	1.28571	1	1.28571	0	1.2
2	0.625	1.22222	2.125	0.214286	0.9	1.14286	1.77778	1.07692	1.28571	0.833333	0.5	2	0.166667	1.28571	1.4	1.08333	0.777778	1.14286	0.7	1.28571	2.42857	1.5	1.14286	0.875	0.7
1	1.5	2.77778	2.125	0.928571	1.9	0.714286	1.44444	2	2	1.5	1.8	1	2	1.28571	1.8	1.41667	1.22222	1.14286	2	1.21429	0.571429	1	1.71429	1.125	1.9
1	1.75	0.888889	0	0.571429	1.8	0.285714	2	2.76923	2.57143	0.666667	2.2	1.5	0.666667	1.85714	0	0.25	1.88889	1.85714	0.7	0.857143	0	1.75	0.571429	0	1.9
1	1.5	1.66667	1.5	0.714286	0.6	1.57143	1.66667	0.461538	2.14286	0.166667	2.5	1.66667	1.16667	1.42857	0.4	0.25	1.44444	1	1.5	1.35714	0.857143	1	1.57143	0.625	1.5
1	1.25	1.88889	1.75	1.57143	1.7	1.57143	1.55556	1.38462	2	1.5	1.8	1.5	1.83333	1.42857	1.4	1.33333	1.55556	1.57143	1.5	1.71429	1.85714	1.5	1.57143	1.375	1.4
2	0.375	1.88889	2.625	0.857143	2.2	0.428571	1	0.692308	2.14286	0.333333	1.9	1.33333	0.5	1.42857	2.2	1.25	1.44444	0	0.7	0.285714	1.57143	1.75	1.42857	0.25	0.7
2	1.125	1.33333	0.75	0.5	0.8	1.21429	2.11111	0.307692	1.57143	0.5	0.4	2.16667	1	0.571429	0.6	0.916667	1	1.71429	0.5	0.857143	2.14286	1.5	1.85714	0.125	1.4
1	1.875	1.88889	1.625	1.85714	1.8	2	2	1.46154	1.57143	1.83333	2	1.66667	2	2	1.6	1.75	2	1.42857	1.9	1.64286	1.14286	1	2	1.5	1.8
1	1.25	2.33333	0.875	0.928571	0.6	0.785714	0.555556	0.538462	2.14286	1.5	2.1	1.5	0.333333	0.285714	0.8	0.583333	0.888889	0.857143	2.6	1.71429	0.428571	1.25	1.57143	0.625	0.8
2	2	2.55556	0	0.142857	0.7	1	1.55556	1.15385	2	1.33333	1.8	0.833333	1.66667	0.285714	0.6	0.75	0.777778	0.857143	1.1	0.785714	1.28571	0.5	0.571429	0	0.8
2	0.875	2.11111	1.375	0.357143	0.9	0.928571	1.44444	1.53846	1.85714	0.166667	0.9	2	0	0.285714	0.6	1	1.33333	0.428571	1.8	0.642857	2.14286	1.75	1.71429	0.5	0.6
1	1.375	1.88889	0.875	1.5	1.8	1	1.33333	1.23077	1.85714	2	1.9	1.33333	1.66667	1.14286	2	1.08333	1.22222	1.85714	2	1.5	1.85714	0.75	1.71429	1.375	2
1	1.5	1.88889	2.125	1.57143	1.6	1.78571	1.77778	2.15385	1.14286	2	1.9	1.66667	2.16667	1.28571	1.8	1.25	1.66667	1.42857	2.6	1.57143	1.71429	1.75	1.57143	1.75	2.1
1	0.75	1.88889	1.75	0.5	0.7	0.642857	2	1.84615	2	0.833333	1.6	1.83333	0	0.571429	1.2	1.08333	1.66667	1.42857	1.7	2.14286	1.85714	1.25	0.857143	0.75	0.9
2	1.75	2.88889	0	0.428571	0.1	1.35714	0.888889	0.384615	0.571429	0.166667	1	2	2	0.428571	0	0.5	1.44444	2.71429	1.8	1.14286	0.142857	1.75	1.85714	0.125	2.7
1	1.375	2.44444	2.75	1.85714	2.1	0.714286	2.55556	1.76923	1.14286	1.16667	1.2	2.83333	0.166667	1.57143	1.6	0.5	1.11111	0.571429	0.9	1.28571	1.57143	1.75	0.714286	0.375	0.6
1	1.625	1.55556	1.75	1.5	1.7	1.64286	2.11111	1.76923	1.14286	2	2.1	1.83333	2.33333	1.71429	2	1.33333	1.77778	2.42857	1.8	1.64286	1.71429	2	1.14286	2	1.8
1	1.625	1.33333	1.625	1.85714	1.8	1.85714	1.33333	1.92308	1.71429	1.5	1.9	1.5	1.66667	1.85714	1.8	1.58333	1.33333	1.57143	1	1.21429	1.42857	2.25	1.57143	1.5	1.6
1	1.625	2.11111	1	0.571429	1.8	1.64286	2.11111	1	1.14286	0	1	2.5	1.83333	1.42857	2	1.58333	1.44444	1.71429	0.9	1.21429	0.428571	2	2.14286	1	1.4
1	1.625	2.33333	0.625	1.71429	1.4	1.78571	1.88889	2	2	0.833333	2.4	1.83333	1	2.14286	1.8	1.75	1.33333	1.28571	1.7	1.07143	1.57143	0	1.42857	1.125	1.8
2	1.25	1.88889	0.75	0.285714	0.7	0.5	2.22222	0.230769	1.85714	0.166667	1.7	2.16667	0	0.428571	0	0.25	1.11111	0.571429	1.9	0.714286	2	1.75	0.571429	0.375	0.7
2	1	1.66667	0.75	0.285714	0.7	1	1.66667	1.15385	2.42857	0.333333	1	2	0	1	1	0.583333	1	0.428571	0.3	1.57143	1.28571	0.75	1	0.125	0.4
2	2.375	2.11111	0.625	0.642857	0.4	1.14286	0.888889	1.69231	2.28571	0.5	1.6	2.16667	0.666667	0.428571	0.2	0.5	1.33333	1.57143	2	1	1	0.5	0.857143	1.5	1.7
1	1.375	2.22222	1.625	1.64286	1	1.07143	1.55556	1.46154	2.14286	1.5	1.9	1.83333	1.83333	2	1.6	1.5	1.44444	1.85714	1.4	1.07143	1.42857	2	2	1.5	1.5
2	0.125	0.111111	0	0.142857	0	0	2.22222	0.846154	2.57143	0.666667	1.2	2.33333	0.166667	0.285714	0.4	0.666667	0	1	0	1.78571	0.142857	0	0.428571	0	0.2
1	0.25	0.777778	1.875	0.642857	2	0.142857	0.333333	1.38462	2.14286	2	1.8	1	0.333333	0.428571	2.4	0.333333	0.444444	0.428571	1.7	0.428571	0.714286	1.25	0.857143	0.5	0.4
2	2.125	2.11111	0.25	0.0714286	0.7	1.5	2.33333	2.15385	2.28571	1.16667	2.4	1.33333	1.33333	0.714286	1	2.16667	2.22222	2	2.2	0.714286	0	1.75	1.14286	2.25	2
2	1.5	1.77778	1.25	0.0714286	0.8	1.14286	1	0.0769231	2.71429	0.666667	2.3	1.5	0	0.285714	1.4	0.25	0.111111	0.428571	2.1	0.785714	1.57143	0	0.571429	0.25	0.5
2	2.125	1.66667	1.625	0.428571	0.3	1.85714	0.666667	1.23077	0.857143	0.833333	0.9	2	2.66667	0.142857	0.2	0.583333	0.888889	0.857143	0.2	0.357143	1	2	1.85714	0.625	1.4
2	0.375	1.66667	0.125	0.285714	0.6	0.571429	2.33333	2.92308	2.57143	0	0.5	2.5	0.5	0.857143	0.2	2.33333	1	1	0.4	0.857143	1.28571	2	0.428571	2	0.6
1	2.625	1.22222	0.25	1.07143	0.3	2.5	1.77778	1.15385	1.42857	0.166667	1.9	0.833333	0.666667	1.42857	0.6	0.666667	1.22222	1.71429	1.7	1.35714	0	1.5	1.85714	0.625	2.5
2	2.125	1.11111	0	0.0714286	0.2	0.714286	2.66667	1.07692	2.28571	0.333333	1.3	2	0.666667	1.42857	0	0.5	2.11111	1.85714	1.1	1.57143	1.71429	0.25	0.285714	0.625	1.7
2	1.125	1.77778	1.375	1.57143	1.7	1.57143	1.66667	1.30769	2.14286	1.66667	1.8	1.33333	1.33333	2	1.2	1.41667	1.55556	1.85714	1.7	1.64286	1.28571	1.5	1.28571	1.125	2
2	0.125	1.88889	0.125	0.0714286	0.2	0.428571	1.66667	0.384615	2.14286	0.166667	0.5	2.33333	0.666667	0	0.2	0.666667	1.11111	0.428571	1.3	1.28571	1.42857	1.25	1	0.125	0.7
1	1.5	1.44444	1.625	1.71429	1.4	1.21429	1.66667	1.07692	1.71429	1.66667	1.6	2.16667	1.33333	0.857143	0.8	1.41667	1.22222	1.14286	1.5	1.5	1.85714	1.25	1.28571	1.625	1.4
2	1.5	1.22222	0	0.0714286	0.4	1.42857	2.11111	1.30769	2.57143	0.333333	1.7	2.16667	0	0.857143	0.6	0.25	0.888889	0.428571	0.3	1.57143	1.42857	1.5	1.14286	1	1.2
1	1.125	1.44444	1.375	1.35714	1.7	1.78571	0.666667	1.76923	1.71429	1.5	1.3	2.33333	1.5	1.71429	2	1.25	1.33333	1.57143	2.1	1.78571	1.71429	1.75	0.714286	1	1.9
2	2.125	1.33333	0.375	1.14286	1.6	1.07143	1.11111	1.84615	1.85714	2.83333	2.2	1.16667	1.16667	0.857143	2	0.833333	1.11111	1.42857	1.2	1	0.571429	1	1.42857	1.25	2.1
1	0.75	0.777778	1.5	1	1.3	0.642857	1.11111	1.30769	1.28571	1	1.5	1.83333	1	1.28571	1.2	0.75	1.11111	1.28571	1	2.07143	1	1	0.857143	0.875	1.2
2	1.375	1.77778	1	0.714286	1	1.21429	1.33333	1.30769	1.71429	1.16667	1	2	0.666667	0.571429	1	1.16667	1.22222	0.714286	1.4	1.42857	1.42857	1	1.57143	1.875	1.1
1	1.625	2	1.125	2	1.9	1.5	0.888889	1.23077	1.42857	1.66667	2	1.5	2.33333	0.857143	2	0.583333	1.11111	1.28571	2	1.07143	0.857143	1.25	2	0.25	1.8
1	1	1.44444	0.75	0.928571	2	1.07143	1.66667	1.38462	2	0.666667	1.5	2	1.5	1.14286	2	1.33333	1.66667	2	1.3	0.928571	0	1.75	1.42857	1.375	2.3
1	0.25	0.222222	0.375	0	0.2	0	0	0.307692	0.714286	1.16667	0.9	0.5	0	0.142857	0.6	0	0.444444	0	2.2	2.35714	0	0.25	1.28571	0.5	0.4
2	0	0	0.75	1.5	1	0	0	0	0	3	0.7	1.33333	0.166667	0.285714	2	0	0.444444	3	0.7	2.28571	0	0	0	0.125	0
2	0	0.222222	0	0	0.3	0	0	0	0	0	0.1	0	0.5	0	0	0	0	0.428571	0.2	2.07143	0	0	0	0	0.2
1	1.125	0.888889	1.25	1.14286	1.1	0.642857	1.11111	1.53846	1.14286	1.66667	1	1.16667	0.333333	0.857143	1.2	1.08333	1.22222	1.28571	1.4	2.07143	0.857143	1.75	1.42857	1.5	1.3
1	0.875	1	1	0.357143	1	0.428571	1	0.153846	1	1	1	1	1	1.14286	1	0.583333	0.888889	1.71429	0.9	2.07143	0.857143	1.5	0.857143	0	0.7
2	1.5	1.77778	0.625	0.857143	0.7	0.857143	1.55556	0.692308	1	1.16667	1.8	1.16667	1.66667	0.714286	0.8	0.333333	1	1.14286	1	0.714286	0.428571	1	2	1	1.6
2	1.25	1.66667	1	0.857143	0.8	1.07143	1.11111	0.923077	1.71429	0.666667	1.2	1.33333	0.833333	0.714286	1	0.666667	1	1.42857	0.9	2.14286	1.14286	1.25	1.71429	0.75	1.2
1	0.5	0.222222	0.875	0.357143	0.1	0	0.444444	0.846154	0	0.166667	0.1	0.333333	0.166667	0	0.2	0	0.111111	2.28571	0.3	2	0	0	0.428571	0	0
1	0.75	0.222222	1	1.07143	0.4	0.0714286	0.777778	0.846154	0.714286	0.666667	1.1	0.666667	1.33333	0.428571	0.2	0.25	0.666667	1.57143	1	1.92857	0.142857	0.25	1.14286	0.375	1.4
1	0.875	1.22222	0.875	0.785714	1.3	0.714286	0.777778	0.230769	1.14286	0.5	1.8	0.833333	1.16667	0.428571	1.4	0.416667	1	1.28571	1.2	0.785714	1.14286	1	0.857143	0.5	1.4
2	0.375	0.333333	1	0.357143	0	0.285714	0.888889	1.84615	1.42857	0.5	0.3	1.66667	0	0.285714	0.4	1.33333	1.33333	0.285714	0.7	2.35714	0.285714	0.5	0.285714	1.875	0.1
1	1.25	1.66667	1.625	1.07143	1.1	1	1.88889	1.07692	1.71429	1	1.8	1.66667	0.5	0.571429	1.4	1.58333	1.88889	1.28571	2	0.285714	1.42857	1.5	1.71429	1.625	1.5
1	0.875	1.88889	1.375	1.21429	1.7	0.642857	0.888889	1.76923	2	2	1.9	1.66667	0.666667	0.714286	2.4	0.916667	1.44444	0.571429	0.7	1.71429	0.285714	0	1.71429	1.875	0.6
1	0.375	0	0	0.571429	0.6	0.0714286	0.111111	0.307692	0	0.833333	0.2	0	0.5	0	0.2	0	0.222222	2.28571	0.2	2	0	0	0.285714	0.625	1.5
2	1.125	1.11111	1	1.07143	1.1	1.14286	1.22222	1.15385	1.42857	1.16667	1.8	1.33333	1.33333	1.14286	1.2	1	1.44444	1.28571	1.5	1.14286	1.28571	1.5	1.28571	1.25	1.2
1	1.625	1.66667	0.75	1.21429	1.5	1	1.77778	1.30769	1.14286	1.33333	1.9	1	1.5	1.57143	1.4	1.16667	1.77778	1.85714	1.2	1.5	0.857143	0.75	1.14286	0.25	1.5
2	1.125	2	1.75	0.928571	1.1	0.928571	1.66667	1.23077	1.85714	1	1.1	2	1	1	1	1.16667	1.22222	1	1.4	1.14286	1.28571	1.5	1.14286	0.75	1
2	0.875	1	1.25	0.142857	1	0.642857	0.888889	0.923077	1.14286	1.16667	0.5	2	1.16667	0.571429	1	0.833333	1.11111	1.14286	1.3	1.5	1	1.25	1.14286	1.125	1
2	1.25	1.77778	1	1.14286	0.7	1.5	1.88889	1.07692	2	0.833333	1.8	1.33333	0.5	1	1	1.16667	1.55556	0.857143	1.4	1.14286	1.57143	1	1.71429	1.125	1
2	0.875	0.333333	0.625	0.928571	0.8	0.285714	0.888889	0.769231	1	0.333333	1.7	2.33333	1	0.428571	1	0.833333	1.11111	1.85714	1.1	1.78571	0.285714	0.75	1.14286	0.875	1.6
1	1.75	2.22222	0.625	0.285714	0.7	1.21429	2.33333	2.07692	1.14286	1.66667	1.2	2.16667	0.666667	1	0.4	0.25	2.88889	1.85714	2.8	1.78571	1.42857	2	1.42857	0.25	2.5
1	2	0.777778	1.625	1.21429	1	0.5	1.44444	1.30769	0.714286	1.83333	1.8	0.5	0.666667	0.428571	2	0.5	1.55556	2.14286	1.6	0.928571	1.14286	2	1	0.5	1.3
2	0.5	1.66667	0.25	0.142857	0.2	0.5	0.888889	0.384615	1.57143	0.166667	1.3	2	0.166667	0.142857	0.2	0.25	0.888889	0.428571	1.9	0.857143	1.42857	0.75	0.857143	0.625	0.6
2	0.625	1.22222	2	0.357143	0.5	0.285714	0.555556	0.769231	1.42857	0.333333	0.8	1.33333	0.166667	0.428571	0.4	0.833333	1.22222	1.28571	1.8	1.92857	0.428571	1	0.571429	1.5	0.2
1	1.75	1.88889	1.125	1.5	1.4	1.35714	1.66667	1.84615	1.42857	1	1.8	1.5	1.33333	1.57143	1.2	1.25	1.66667	2	1.3	1.64286	1.57143	1	2	1.25	1.8
1	0.25	1	1.125	0.5	0.3	0.428571	0.555556	0.153846	0.428571	1.33333	0.6	0.166667	0.833333	0.142857	0.6	0.333333	0.777778	0.857143	1.4	2.21429	0.857143	1	1	0.25	0.9
2	0.25	1	1.875	0.5	0.9	0.214286	0.222222	1.46154	1.71429	1.5	1.5	1	0.166667	0.428571	1.4	0.666667	0.333333	0.285714	1.3	2	1	0.75	1	2	0.1
1	1.375	1.11111	1.375	1.28571	0.5	0.5	0.222222	1.23077	1.71429	1.5	1.5	0.666667	2.5	1	1.6	0.833333	0.888889	1.85714	0.8	1.92857	0	0.25	0.857143	1.25	1.9
2	1.25	1.66667	1.25	1.42857	1.7	1.57143	1.77778	1.53846	1.42857	1.16667	1.4	2	1.33333	1.42857	1.6	1.25	1.33333	1.71429	1.7	1.28571	1.71429	2	1	1.75	1.6
1	1.375	1.66667	0.125	0.785714	0.5	1.35714	0.444444	1.07692	0.857143	0.666667	0.9	0.5	1.33333	0.571429	0.2	0.416667	0.555556	1.42857	0.9	1.92857	0.142857	1	0.857143	1	1.9
1	1.5	1.55556	1.25	0.0714286	0.5	1.35714	0.666667	1.76923	1.57143	1	0.6	2	0.666667	0.428571	0.8	0.75	1	0.571429	1	0.857143	1.57143	1.25	1.28571	0.875	1
1	0.5	0.555556	0.875	0.285714	0.2	0.928571	0.777778	0.769231	0.714286	0.5	1.3	1.16667	0	0.428571	0.6	0.416667	1.11111	1.57143	1.4	2.28571	0.857143	0.5	1	0.5	0.2
1	0.375	0.888889	0.75	0.285714	0.4	0.0714286	1.22222	1.15385	1.57143	1.16667	1.8	1	0	0.142857	1.4	0.5	1.22222	0.285714	2	0.714286	1.71429	0.5	1	0.625	0.5
1	1.5	1.55556	1.875	1.21429	1.2	1.57143	1.77778	1.53846	1.71429	1.83333	1.9	1.16667	1.83333	1.57143	1.6	1.5	1.44444	1.85714	1.7	1.42857	1.57143	1.5	1.42857	1.625	1.8
1	0.375	1.44444	0.875	0.571429	0.5	0.428571	0	0.307692	0.714286	1.16667	1.2	1	0.166667	0	1.2	0	0	0.714286	1	2.28571	0	0	1	0.875	0
2	0	0.555556	1.875	0.0714286	0.9	0	1.11111	0.0769231	1.42857	0.5	0.8	1.66667	0.166667	0.285714	1.8	0	0	0.142857	0.4	2.14286	0.142857	0	0.142857	0.25	0
1	0.25	0.555556	0.875	0.285714	0	0.571429	0	0.923077	0.285714	2	0.6	0	0	0	0.2	0.166667	0.111111	1.28571	1.4	1.92857	0.857143	0	1.57143	1.125	0.5
1	0.125	1.88889	2.5	0.714286	1.4	0.214286	1	0.923077	0.428571	0.333333	1.1	1.83333	0.166667	1	1.8	0.833333	1.77778	1	0.8	2.64286	1	1.5	0.428571	0.875	0
1	0.25	1.33333	1.5	0.428571	0.8	0.428571	1	1.07692	1.71429	0.666667	0.8	1	0.833333	0.571429	1.2	1.33333	1.11111	1.14286	1.8	2	1.42857	1	0.857143	1.125	1
1	0	0.222222	0.25	0.642857	0.1	0	0.111111	0.615385	0.714286	1.33333	1.4	1	0.666667	0.428571	1.8	0.416667	0.222222	2.14286	0.9	2.28571	0	0	0.428571	0.875	0.8
2	0.25	0.666667	1	0.357143	0.3	0.214286	1.33333	0.692308	1.85714	0.333333	1.4	2	0.333333	0.571429	0	0.166667	1	0.571429	0.9	1.14286	1.28571	1.5	0.857143	0	0.5
1	0.125	1.33333	2.25	1.35714	1.2	0.0714286	0.111111	1	1.71429	3	1.3	0.666667	0.5	1.14286	3	0.0833333	0.888889	0.428571	1.7	2.5	0.428571	0.25	1.57143	0.25	0.3
2	0.75	1.88889	0.75	0.142857	0.8	0.785714	1	1.15385	1.71429	1.16667	1.4	2	0.666667	1.28571	0.8	1.33333	1.44444	1.14286	1.4	1.14286	1.28571	1.25	1	1.375	1.5
1	0.625	1.22222	1.75	1.5	0.6	0.571429	1.77778	1.84615	0.857143	0.5	1.4	1.5	0.166667	0.857143	0	1.33333	1.66667	0.571429	0.9	2.5	1.42857	0	1.57143	1.125	0.9
1	1.75	2.33333	2.875	1.35714	2.2	0.785714	0.777778	1.30769	1.71429	2.33333	2.4	1.5	0.333333	0.571429	2.2	0.416667	1.33333	1.14286	0.9	1.21429	0.857143	2.75	1.71429	1.375	0.6
1	1.5	2.11111	1.875	0.642857	1.3	0.928571	1.11111	0.461538	1.71429	1	1.8	1.66667	1.16667	0.714286	1.8	0.0833333	1.33333	1.57143	1.1	0.857143	0.428571	2	1.42857	0.25	1.2
2	1.375	1.22222	0.375	0.285714	0.5	1.07143	0.444444	1.46154	1.14286	0.833333	0.5	0.666667	1	0.142857	1.2	0.583333	0.888889	1.85714	1.7	1.92857	0.714286	0.5	0.714286	0.125	1.7
1	1.75	1	1.75	0.857143	1.4	1.57143	1	1.23077	1	1.66667	1.5	1.33333	0.333333	0.428571	1.4	0.333333	1.22222	1.85714	1.4	2.21429	1.28571	0	0.571429	0.5	1.4
1	0.375	0.666667	0.5	0.0714286	0.1	0.0714286	0.777778	0.153846	0.857143	0.833333	0.1	0.666667	0.166667	0.142857	0.2	0.5	0.555556	0.285714	0.8	2	0.142857	0	0.142857	0.5	0.2
2	0.5	1.22222	2.125	0.142857	0.6	0.214286	0.666667	0.307692	0.857143	0.666667	0.9	1.66667	0.166667	0.571429	1	0.25	1.11111	1.28571	1.3	2.14286	1.14286	0.5	0.285714	0.25	0.1
1	1.375	1	1.125	1.21429	0.9	0.714286	1	1.15385	1.28571	1.5	1.8	1.66667	1	1.42857	1	1.16667	1.11111	1.71429	1.1	1.14286	1.42857	0.75	1.57143	1.375	1.7
1	0.25	0.555556	0	0.0714286	0.1	0.214286	0	0.230769	0.571429	0.333333	0.5	0.5	0	0	0	0.0833333	0	0.571429	1.3	2.5	0	0	1.14286	0.5	0.4
2	0.375	0.666667	0.375	0	0.1	0.214286	0.777778	0.384615	1.57143	0.333333	1	2	0	0.142857	0.2	0.166667	0.111111	0	0.5	1.35714	0.142857	0.25	0.428571	0.125	0
1	0.375	0.111111	1	0.5	0.6	0	0.222222	0.153846	0.428571	1	0.6	0.5	0.166667	0.428571	0.6	0.25	0.111111	1.57143	0.8	2.21429	0.142857	0.75	0.571429	0.25	0.4
1	0.375	1.22222	0.25	0.428571	1	0.142857	0.777778	1.15385	0.857143	1	1	1.33333	0.333333	1.14286	0.6	0.416667	1	0.857143	0.8	2	0.428571	1.75	1.14286	1.25	0.5
1	1.25	1.55556	1.25	1.42857	1.7	1.28571	1.33333	1.30769	1.14286	1.16667	1.4	2	0.833333	1.14286	1.8	1.41667	1.66667	1.57143	1.6	1.5	1.42857	1.25	1.85714	1.625	1.3
2	0.25	0.444444	0.25	0.357143	1	0.428571	0.444444	0.615385	1.71429	0.666667	0.7	1	0	0.571429	0.2	0.416667	0.333333	0.714286	0.6	2	0.142857	0.75	0.571429	1.625	1
1	0	0.555556	1.375	0	0.1	0	1.88889	2.69231	1.14286	1.16667	0.6	0.666667	1.5	0.714286	0.4	0.583333	0.666667	0.857143	2	2.14286	0.714286	0	0.571429	2.25	0.8
2	0.875	1.44444	0.875	0.642857	0.8	0.357143	0.777778	0.461538	1.42857	0.833333	1.8	1.33333	0.333333	0.571429	0.6	0.333333	1.11111	1.14286	1.6	0.928571	0.857143	0.75	1.57143	0.125	1.3
2	1.5	1.22222	0.875	0.857143	0.6	0.928571	0.888889	1	1	1	1.5	2	1.5	1	0.8	0.583333	1.33333	1.57143	1.2	0.857143	0.857143	1.25	0.714286	0.625	2.4
2	1.5	2.22222	0.125	1.07143	1.2	0.928571	1.44444	1.53846	2	0.5	1.9	1.33333	0	1	0.8	0.5	1.22222	1.85714	1.9	0.857143	0.857143	1.75	1.57143	1.5	2.4
2	0.75	0.222222	1.75	0.214286	0.7	0.142857	0.444444	0.615385	2	1.66667	0.3	0.833333	0	0.571429	1.2	0.5	0.222222	1.14286	0.6	2.14286	0.142857	0.75	0.571429	0.375	1.2
1	1.375	0.666667	0.375	0.5	0.4	0.428571	0.666667	1.53846	0.857143	1.16667	0.4	1.83333	0.5	0.428571	0.4	0.333333	0.888889	1.28571	1.3	2.14286	0	0	0.428571	0.25	1.7
2	1.125	1.55556	0.25	0.428571	0.3	0.857143	0.888889	1.84615	1.85714	0.5	2.1	1.66667	2.16667	1	0.4	1	1.22222	2.28571	2	1.21429	0.428571	0.5	1.14286	0.25	1.9
1	1	1.11111	1.625	0.5	0.6	0.214286	1.11111	0.769231	0.857143	1	0.9	1.33333	1.16667	0.571429	1.2	0	0.666667	0.714286	1.6	1.92857	0.285714	0.75	0.142857	0.25	1.6
1	1.125	2.11111	1.625	1.64286	2	0.857143	1	0.615385	1.71429	1.83333	2.2	1.16667	0.666667	0.714286	2.8	0.833333	1.22222	1	1.7	1.57143	0.571429	0.75	1.85714	1.125	1
2	1.875	2.33333	0.5	1.14286	0.8	1.57143	2.11111	2.23077	1.42857	0.5	1.5	2	1.5	2	0.6	1.58333	1.88889	1.85714	1.1	0.785714	1.71429	1.25	1.71429	1.125	2.2
2	0	1.77778	1.875	0.214286	0.2	0.285714	0.444444	0.0769231	1.57143	1.5	2.1	1.5	0.666667	0	1.6	0.583333	0.777778	0.714286	1.6	0.714286	1.14286	1.5	0.428571	0.375	0.6
1	0.5	1.77778	0.375	0.5	0.6	0.357143	1.77778	1.15385	1.14286	1.33333	1.9	1.33333	0	1.28571	0.6	1.16667	1	1.28571	1.5	1.28571	0.285714	0.5	1.14286	1.625	2
2	2	1.55556	1.5	1	0.8	0.642857	1.66667	0.538462	1.28571	1.66667	1.9	1.83333	0.666667	0.142857	1.6	1.25	1.77778	1.42857	2.4	1.35714	0.142857	0.25	0.857143	0.75	2
2	0.375	0	1.5	0.857143	0.4	0.142857	0.111111	0.846154	0.285714	1.83333	1	1	0.5	0	0.8	0	0.111111	1.85714	0.9	2.42857	0	0.25	1.14286	0.875	1.2
1	1.75	2	1.125	1.42857	0.8	1.28571	1.22222	2	1.85714	1.66667	1.8	0.666667	0.5	1	0.2	0.75	1.66667	1.71429	2	1.28571	1	1	2.14286	0.625	1.9
2	1.5	2	0.5	0.714286	0.9	1.28571	1.55556	0.461538	1.71429	1.16667	1.9	1	1.33333	0.428571	1.6	0.5	1.55556	1.42857	1.9	0.714286	1	1.25	1.71429	0.25	1.8
2	0.75	0.666667	0.875	0.642857	0.6	0.357143	1.11111	2.15385	1.42857	1.16667	0.8	1.5	1	0.428571	0.4	0.5	1	1	0.6	1.92857	0.428571	0.5	0.285714	1	0.6
1	0.5	0.444444	0.25	1.5	1.2	0.357143	0.444444	2.38462	0.857143	2.5	1.3	0.833333	1	0.714286	2	1.41667	1.11111	2	1.3	2.85714	0.142857	0.25	1.28571	1.875	2.1
2	1.875	1.77778	1.5	0.142857	0.2	1.42857	1.66667	1.07692	2	1	1.2	2	1.5	1.71429	1.2	0.833333	1.33333	2	1.2	0.285714	1	2	2.14286	0.25	2
2	0.875	0.444444	0	0.785714	0.1	0.285714	1.66667	1.30769	0.142857	1.16667	1.8	1.66667	0.333333	0.857143	0.2	0.666667	0.555556	2.42857	1.6	1	0.428571	0	0.857143	0.5	2.8
2	0.875	1.33333	0.375	0.357143	0.6	0.642857	0.666667	1.30769	1.42857	0.666667	1	1	0.666667	0.428571	0.2	1.16667	1.22222	1.42857	1.9	2.07143	0	0.75	1.71429	1.125	1.7
1	1.75	1.22222	0.25	0.571429	0.8	1	1.11111	2.07692	1.57143	0.333333	1.4	1.5	0.666667	0.714286	0.8	1.25	1.22222	1.57143	2.1	1.92857	0	0.5	1.14286	1.625	2.2
2	0.625	1	0.25	1.28571	0.8	0.571429	0.222222	2	0.285714	2.5	1.6	0.5	0	0.714286	0.8	0.333333	0.888889	1.57143	1.9	2.07143	0.714286	0	1.71429	1.5	0.6
2	0.875	1.77778	1.25	0.357143	1.4	0.857143	1.77778	2	1.42857	1.5	1.3	2	0.5	1.85714	1	1.58333	1.44444	1	1.1	1.71429	1.28571	1.75	1.28571	1.375	0.7
1	1.625	2	0.875	0.785714	0.7	1.21429	1	0.538462	1.71429	1.16667	1.9	1.16667	0.166667	0.714286	0	0.666667	1	1.71429	2	0.785714	1.28571	2	1.85714	0.375	1.6
2	0.25	0.111111	1.25	0.142857	1.2	0.0714286	0.555556	0.153846	0.857143	1.16667	0.4	0	0.5	1	1.6	0.25	0.888889	0.571429	1.4	2	0	0.75	0.857143	0.5	0
2	0.5	1.11111	1.25	0.0714286	0.5	0.357143	1	0.692308	1.85714	0.333333	1.5	2.33333	0.833333	0.428571	0.4	0	0.111111	0.714286	1.4	1.57143	0	0.25	0.857143	0	1
2	1.5	1.44444	0.875	1.14286	0.9	0.857143	1.44444	1	1.71429	1.33333	1.8	1	1	0.857143	1	1.08333	1.11111	1.28571	2	1	0.714286	0.5	1.28571	1.125	0.9
1	0.25	0.444444	1.375	0.285714	0.3	0.285714	0.555556	0	0.571429	0.666667	0.6	1.33333	0.5	0.428571	0.8	0.333333	0.333333	0.571429	0.7	2.07143	1.14286	1.75	0.571429	0.5	0.2
1	0.375	1	1	0.285714	0.1	0.0714286	1.22222	0.0769231	0.142857	0.5	0.9	0.166667	0.166667	0	0.4	0.0833333	0.888889	0.857143	1.8	1.92857	0	0.75	0.428571	0	0.4
1	0.375	1.33333	0	0.214286	0.3	0.357143	0.222222	2.53846	0	0.666667	0.5	1	0	0.285714	0.4	0.333333	0.444444	2.14286	1.6	2.92857	0.571429	0	0.857143	0.375	0.1
2	0.75	0.555556	0.25	0.142857	0.1	0.285714	0.222222	0.153846	0.428571	0.166667	0.2	0.833333	0.333333	0.571429	1	0.416667	0.888889	1.42857	1.1	2.07143	0	0.5	0.571429	0.75	1
1	1.375	2	1.5	0.928571	1.5	1.5	1.55556	1.69231	1.85714	1.5	2.1	1.5	1.33333	1.28571	1.4	1.91667	1.55556	1.71429	1.7	1.35714	1.42857	1.25	1.71429	1.875	2
1	2.125	2	0.875	0.642857	1.8	0.928571	1.55556	2	1.85714	1.33333	1.9	1.16667	0.666667	0.428571	1.2	0.583333	1.44444	2.28571	2.3	1.71429	1.28571	1.75	0.571429	1	1.7
1	1.5	1.55556	1.375	1.5	1.1	1.35714	1.33333	1.53846	1	1.5	1.8	0.833333	1.16667	1.42857	1	1.16667	1.22222	1.71429	1.3	1.64286	1.71429	1	1.14286	1.625	0.9
2	0.5	2	1.375	0.285714	0.8	1	1.66667	2.07692	1.85714	1	1.6	2	0.166667	0.714286	0.8	1.16667	0.666667	0.142857	0.6	1.21429	0.571429	0	1.71429	2.125	0.5
1	1.125	0.333333	0	1.35714	0.3	0.214286	0.111111	1.46154	0.571429	0	1.6	0.833333	0.333333	0.571429	0.2	0.416667	1.44444	2.28571	0.7	2.28571	0	0	0.857143	0.125	2.6
2	1.25	2	0.375	0.714286	0.5	1	0.777778	1.30769	2	0.833333	1.8	0.833333	0.333333	0.857143	0.6	1.08333	1.44444	0.857143	1.9	0.214286	1.57143	1	1.85714	1.25	1.9
2	0.875	0.111111	0.25	0.214286	0.7	0	1.22222	0	0.142857	0.5	0	1	0.166667	0.142857	1.4	0.333333	0.666667	2.14286	2.3	2.14286	0	0.75	0	0.125	0.4
1	0.625	1	1.5	0.857143	1.1	0.5	1.33333	1	1	0.666667	0.9	0.833333	0.5	1.71429	2	0.5	1.44444	1	1.1	2	1	0.5	1.85714	1	0.8
1	0.125	0.555556	1.875	0.785714	1.4	0.214286	0.111111	0.0769231	1	1.66667	1.3	2	0.166667	0	2.2	0.25	0.555556	0.571429	2	1.5	1.28571	0.25	0	0	0
2	0.75	1.33333	1	1.28571	0.9	0.571429	0.555556	0.769231	1.71429	1.33333	1.8	1	0.666667	1.28571	1.2	0.75	1.33333	0.714286	1.4	1.35714	0.428571	1	1	0.375	1.1
1	0.25	1.66667	0.75	0.285714	0.7	0.214286	1.66667	0.769231	0.571429	0.666667	0.3	1.5	0.333333	0.571429	1.6	1.83333	1.22222	1	1	2.42857	1.57143	1.5	0.142857	1.5	1.5
1	1.375	1.22222	0.625	0.357143	0.4	0.857143	0.777778	1.69231	1.14286	0.666667	1	0.833333	1	0.285714	0.2	0.416667	0.555556	0.857143	1.2	2.07143	0.142857	0.75	1.28571	0.625	0.8
1	0.75	1.77778	0.25	0.642857	0.4	0.642857	1.22222	1.38462	1.71429	2.16667	1.9	1.33333	0.333333	0.714286	1	1.08333	1.33333	1.42857	1.7	1.28571	0.571429	0.5	0.571429	0.375	1.1
2	0.625	0	1.25	0.214286	0.8	0.0714286	2.66667	0.0769231	0.285714	0.833333	1.3	2	0.333333	1	1	0	0.111111	2.14286	1.2	0.642857	0.142857	0.5	0.714286	0	2.1
1	0.75	1.11111	0.25	1.07143	1.1	0.428571	0.777778	0.307692	0.428571	1.33333	1.8	0.833333	0.333333	0.571429	1.2	0.416667	1.11111	1.28571	1.6	0.714286	0.285714	1	1.28571	0.375	1.3
1	2.25	1.88889	0.75	0.142857	0.3	1.28571	1.77778	0.538462	1.28571	0.666667	1.8	1.66667	1.33333	0.857143	0	0.583333	1.66667	1.14286	2.2	0.142857	1.14286	2	1.42857	0.125	2
1	0.5	0.111111	2.625	0.857143	1.6	0.142857	1.88889	2.23077	0.285714	0.5	0.3	2.66667	0	1.85714	2	0.5	0.666667	1.14286	0.6	1.07143	0.571429	1	0.142857	0.25	0.1
2	1.25	2	1.875	0.785714	1.1	1.21429	0.888889	1	2	1.16667	1.8	1.66667	1	0.857143	1	0.583333	1.66667	1.14286	2	1.14286	0.857143	1.75	1.57143	0.125	1.2
2	1.875	2.33333	0.375	0.642857	0.5	1.42857	0.666667	1.30769	1.85714	1	1.8	1	1	1	0.4	0.833333	1.22222	1.57143	1.4	0.714286	1.71429	1	2	0.75	2.1
2	0.375	1.11111	2	0.857143	1	0	0.555556	0.846154	1	1.66667	1.9	0.833333	0	0.142857	1.4	0.666667	1.33333	0.571429	1	1.5	0	1	0.714286	0.75	0.3
1	1.375	1.22222	2.25	0.785714	0.8	0.785714	1.44444	1.46154	0.714286	2.16667	1.8	1	0.666667	1	0.6	0.666667	1.77778	2	0.8	1.85714	1.42857	1.25	0.857143	1.5	0.6
2	0.125	1.44444	1.5	0.5	1.3	0.142857	1.44444	0.615385	1.71429	1.16667	0.6	1.66667	0	0.571429	1.6	0.333333	1.33333	0.428571	1.9	2.78571	0.142857	1	1.14286	1.125	0.4
1	1.125	0.111111	0.25	0.857143	1.4	0.214286	0.111111	0.538462	0.285714	1.33333	0.5	0.5	0.666667	0.142857	1.6	0.0833333	0.777778	2.14286	0.5	2	0	0	0.714286	0.625	1.2
1	1.125	1.66667	0.25	1.14286	0.2	0.714286	0.444444	0.923077	0.142857	1	1.8	0.5	0.166667	0.428571	0.2	0.25	0.777778	2.14286	1.7	1	0.857143	1.25	2	1.25	1.6
1	0.375	0.555556	1.75	0.5	0.5	0.0714286	0.888889	0.846154	1.14286	0.666667	0.6	0.833333	0	0.285714	1.4	0.583333	0.666667	1	0.9	2	1.14286	1	0.428571	0.25	0.3
1	0	1.22222	2.875	1.07143	2.6	0.214286	0.555556	2.07692	0.857143	2.33333	1.7	1.83333	0	1.28571	2.6	1.16667	1	0.428571	2.1	2.35714	1.28571	0.75	1.14286	2.25	0.4
1	1.25	1.77778	1.125	1.21429	0.9	1	1.33333	1.38462	1.28571	1.33333	1.3	1	1.16667	1.28571	1.6	1.5	1.22222	1.71429	1.5	2	1	1.25	1.28571	1.25	1.5
2	0.125	1.66667	1	0.142857	0.7	0	0.555556	0.384615	1.42857	1	1.5	1.5	3	0.142857	2	0.333333	0.888889	1.71429	1.5	2	0	0	1.14286	1.25	1.7
1	1.125	1	0	1.14286	1	0.785714	0.222222	0.769231	0.714286	1.16667	1.8	0.333333	1	0.142857	2.2	0.583333	1	1.28571	2.4	0.5	0.428571	0	1.42857	1.75	2.3
1	1.25	0.444444	0.75	0.214286	0.9	0.214286	0.666667	2.38462	1.28571	2.83333	1.3	1.66667	0.166667	0.142857	1.6	0.916667	1.11111	2.42857	1.7	2.78571	1	1	0.571429	2	1.7
1	0.375	0.777778	0.125	0.214286	0.7	0	0.666667	0.0769231	0.428571	0.833333	0.6	1.16667	0	0.285714	0.4	0	0.555556	0.285714	0.8	2.07143	0	0	0.714286	0	0.3
1	0.75	1.22222	1.125	1.14286	0.9	0.285714	1.33333	0.846154	0.714286	0.5	1.2	2	1	1.28571	0.2	1	1.11111	2	1.1	1.85714	0.857143	1	0.857143	0.625	0.6
1	0	0.333333	0.125	0.0714286	0	0	0.222222	0.0769231	0.285714	0	0.2	0.666667	0	0.142857	0.6	0	0.111111	1.14286	0	2.14286	0	0.5	0.142857	0	0.2
2	1.75	1.77778	0.625	0.714286	0.9	1.28571	0.666667	0.384615	1.85714	1.16667	1.8	1.5	2.66667	0.571429	1.2	0.75	1.44444	0.571429	1.7	0.357143	0.714286	1.75	2.14286	1.375	2.2
1	0.25	0.333333	1.5	0.214286	0.2	0.214286	0.111111	0	0.142857	0.5	0.3	0.833333	0.666667	0.428571	0.6	0	0.111111	0.714286	0.4	2.21429	0	0.25	1	0	0.1
2	1.625	0.111111	0.5	0.0714286	0	1.07143	1.11111	0.923077	0.142857	1.5	0.2	0.833333	0.666667	0.285714	0	0.333333	0.777778	1.28571	0.8	2.07143	0.142857	0.75	1.57143	1	1.7
1	1.375	0.888889	1.625	2.35714	1.1	0.571429	0.888889	1.84615	2	2.66667	2.9	1.5	1.83333	0.571429	1.8	0.333333	1.44444	1.85714	1.6	0.785714	0	0.25	1.57143	1.625	2.4
1	1	1.44444	0.625	0.428571	0.2	0.785714	0.555556	1.15385	0	0.666667	0.3	0.5	0	0.142857	0	0.25	0.888889	1.28571	1	1.92857	0	0.5	0.714286	0.875	0.9
1	1.375	1.55556	1.5	1.42857	1.1	1.57143	1.55556	1.53846	1.42857	1.66667	1.8	1.5	1.66667	1.71429	1.2	1.25	1.44444	1.57143	1.5	1.78571	1.57143	1.5	1.57143	1.375	1.4
2	0.375	1.11111	1.875	0.357143	0.9	0.214286	1.11111	0.692308	0.857143	0.5	0.9	1.66667	0	0.857143	0.6	0.416667	1.33333	0.857143	1.6	2.07143	1.14286	1	0.571429	0.375	0.3
2	0.375	1.33333	1.25	0.0714286	0.2	0.428571	1	0.538462	2	1.16667	0.7	1.5	0	0.142857	0	0.25	0.666667	0	0.6	2.64286	1.42857	0.25	1.14286	0.25	0
2	0.625	1.33333	0.875	0.642857	1.2	0.357143	0.222222	0.307692	2	1.83333	1.9	1.66667	0	0.571429	2	0.666667	0.888889	1.14286	1.7	1.14286	0.428571	1	0.714286	1.125	2.1
1	0.75	0.555556	0.5	1.5	0.6	0.357143	0.333333	0.769231	0.857143	0.5	1.3	0.5	1.16667	0.571429	1.2	0.833333	1	2.28571	1.9	2.21429	0	0.75	1	0.625	1.8
1	1.125	1.44444	0.375	1.14286	0.9	0.642857	1.66667	1.53846	1.71429	1.5	1.7	1.66667	0.333333	1	1	1.08333	1.11111	1.57143	1.1	2.14286	0.571429	0.25	1	1.875	1.6
1	1	1.22222	1.125	2.07143	1.2	0.285714	1.44444	1.53846	1.28571	1.83333	1.5	1.5	0.833333	0.857143	1.2	0.75	1.11111	1.42857	1.2	1.92857	1.14286	0.5	1	1.125	1.6
1	0.75	1	1.5	1.07143	0.9	0.285714	1.66667	1.61538	0.714286	1.16667	1.2	1.66667	0.666667	0.857143	1.4	0.75	1.11111	2	1.4	1.92857	0.142857	1.5	0.571429	0.875	1
1	2	1.77778	1.75	0.785714	1.6	0.785714	1.77778	1.07692	1.85714	1.33333	2	0.833333	0.666667	0	1.4	0.583333	1.33333	0.714286	1.2	1.28571	1.57143	1	1.28571	1	0.2
1	1.625	1.33333	1.625	0.928571	1.2	1.21429	1.66667	1.92308	1.42857	1.16667	1.6	2.16667	1.5	1.28571	1	1.16667	1.77778	1.85714	1.4	1.35714	0.857143	1.75	1.57143	1.75	1.5
1	0.25	0.666667	0.5	0.285714	0.5	0	0.666667	0.230769	0.857143	0.833333	0.9	0.833333	0	0.428571	0.8	0.5	0.555556	1	1.4	2.14286	0.285714	0.25	0.571429	0.125	0.2
1	0.375	1.22222	2.75	1.92857	2.4	0.357143	0.555556	1.23077	0.857143	2.66667	2	0.666667	0	0.428571	3	0.583333	0.777778	1	1	1.85714	1.28571	0	2.14286	1.75	1
1	1.625	1.55556	2	1.14286	1.5	0.857143	1.11111	1.46154	1	2	1.8	1.16667	1.16667	0.428571	2	0.583333	1.66667	2.28571	1.7	1.42857	1	1.75	1.14286	0.375	1.6
1	0.625	0.333333	0.875	1.28571	0.3	0.142857	0.444444	0.846154	1.14286	1.66667	2.5	1.83333	0.333333	0.571429	0.8	0.0833333	0.888889	2.14286	1.4	1.85714	0.142857	0	1.14286	0.75	1.6
2	0.75	1.22222	0.375	0.285714	0.7	1.07143	1.66667	1.76923	1.14286	0.5	0.7	1.83333	0	0.571429	0.4	1.25	0.777778	1	1.6	2.14286	0.285714	1	0.285714	0.625	0.9
2	0.625	0.666667	1.25	0.857143	1.7	0.214286	0.444444	0.692308	0.571429	1.33333	1.9	0.333333	0.5	0.857143	1.4	0.416667	0.666667	1.42857	1.5	0.714286	0.857143	1.25	1	0.375	1.4
1	2.125	0.888889	0.5	1.85714	0.9	0.428571	0.555556	1.15385	0.285714	2	1.6	0.5	0.5	0.571429	0.2	0.0833333	0.777778	1.71429	1	1.92857	1.57143	1.75	1.85714	0.125	1.7
1	0.875	1.55556	1.5	0.642857	0.9	0.642857	1.11111	0.692308	1.28571	1	1.8	1.16667	0.166667	0.571429	1.6	0.333333	1.33333	1	1.8	1.07143	0.857143	1.25	0.571429	0.375	0.5
1	0.375	0.777778	1.75	0.571429	0.7	0.714286	2.22222	1.23077	1.42857	0.666667	1.4	1.16667	0	0.714286	0.6	0.75	1.77778	0.285714	1.8	2.35714	0.571429	0.5	1	0.875	0.1
1	1.375	1.44444	1.875	1.78571	1.6	1.42857	1.55556	1.69231	1.71429	2.16667	1.8	1.66667	2	1.57143	1.8	1.66667	1.44444	1.71429	1.7	1.35714	1.57143	1.75	1.71429	1.5	1.3
1	1.125	1.22222	1.75	0.214286	1.4	0.428571	2.22222	0.153846	0.571429	2	0.5	2	1.16667	0.428571	2	0.666667	0.888889	1.85714	0.2	0.357143	0.571429	1.75	0.428571	1	2
1	0.25	0.222222	1	0.214286	0.5	0	0.222222	0	0.714286	0.333333	0.8	1.66667	0	0	1.4	0.333333	0.555556	0	0.5	2.28571	0.428571	0.25	0.285714	0.125	0.3
2	0	0.222222	1.125	0.214286	0.3	0	0	0.153846	0.428571	1.33333	0.8	0.333333	0	0	0.4	0.416667	1.11111	0.714286	1.8	1.92857	0.571429	0	0.857143	0	0.6
1	1.5	0.111111	1.875	1	0.7	0.142857	0.444444	0.538462	0	0.666667	0.9	0.833333	0.833333	0.285714	0.6	0	0.777778	2	0.9	2.57143	0.142857	1.5	0.571429	0.125	0.5
1	0.625	1.11111	0.375	0.5	0.6	0.5	0.555556	0.384615	1	0.5	0.7	1.5	1	0.428571	1.4	0.333333	0.666667	1.42857	1.8	1.92857	0.285714	1.5	1	0.375	1.3
2	1	1.88889	0.25	0.0714286	0.4	1.14286	2.22222	1.30769	1.57143	0.833333	0.2	1	1.5	0.285714	0.4	0.833333	0.222222	1.71429	0.3	2	0.142857	1.75	1.28571	0.625	0.6
2	0.25	1.33333	0	0	0	0.214286	0.111111	0	1.14286	0.5	0.6	0.833333	0	0.142857	0.2	0.333333	1	0.428571	1.3	2.07143	0.285714	0.5	1.28571	1	0.3
1	0.625	1.55556	0.25	0.285714	0.5	0.214286	0.111111	1	0.857143	0.166667	0.8	1	0	0.428571	0.6	0.666667	0.888889	1.42857	1.4	2.28571	0.428571	0	1.42857	0.875	1.2
2	0.625	0.444444	2.875	1.14286	2	0	0.777778	0	0.428571	1.5	1.6	1.5	0	0	2.6	0.25	1.33333	1.57143	1.8	2	1.14286	0	0.428571	0.125	0.4
1	0.375	1.66667	0	0.214286	0.3	0.142857	0.777778	0	2	0.166667	1	2	0	0.571429	0	0.5	0.777778	0	0.9	0.785714	1.42857	0.5	0.714286	0.25	1.8
2	0.625	1	1.625	0.785714	1.1	0.428571	1.22222	1.46154	1.42857	1.16667	0.9	2	1	0.714286	1.8	1.08333	1.11111	1.14286	1.3	1.57143	0.571429	1.25	1.71429	1.5	0.4
1	0.625	0.777778	1.875	0.0714286	1	0.571429	1.33333	1.23077	1.42857	0.5	0.4	2	0.333333	0.714286	1.8	0.166667	1.44444	1.42857	2.8	1.28571	0	0.75	0.571429	0.25	1.8
1	0.875	1	0.625	0.357143	0.9	0.571429	1.33333	0.615385	0.285714	1	0.4	0.666667	0.166667	1	1.8	0.916667	1	1.57143	0.5	2.14286	0.571429	1.5	1	0.25	0.5
1	0.25	1.33333	1.25	0.357143	1	0.0714286	0.666667	0.615385	1	0.666667	0.9	0.333333	0.333333	0.428571	1.2	0.166667	1	1	1.3	2.07143	0.428571	0	0.285714	1	0.3
1	1.375	1.22222	2.5	1.71429	1.3	1	1.55556	1.84615	1.14286	2.33333	1.8	1.66667	1.66667	1.14286	1.6	1.5	1.44444	1.57143	1.8	1.07143	1	1	0.714286	1.5	1
1	1.25	0.777778	2.25	1.57143	1.8	1.42857	1.66667	1.23077	1.28571	0.833333	2	1	1.5	2	1.2	1.83333	1.66667	1.85714	1.3	1.5	1.57143	1	1.42857	1.5	1.1
1	1.25	1.33333	1.25	1.35714	1.7	1.35714	1.55556	1.46154	1.57143	1.33333	1.8	1.5	1.5	1.14286	1.6	1.5	1.55556	1.42857	1.2	1.57143	1.28571	1.25	1.71429	1.75	1.6
2	0.625	1.44444	1.75	0.785714	0.6	0.857143	0.888889	2.23077	2	1	1.1	1.83333	0.333333	0.714286	1.4	0.75	1.33333	1.14286	1.4	2.21429	0.428571	0.25	0.714286	2.125	0.7
1	1.5	2.11111	1.125	1.42857	1.4	0.857143	1.77778	1.69231	1.28571	1.66667	1.7	2.16667	1	1.42857	2	1.5	1.22222	1.57143	1.2	1.42857	1.42857	2.25	1.28571	2	1.7
1	2.125	2.55556	1.25	0	0	2	1.33333	1.15385	2.42857	0.666667	1	1.66667	0.166667	0.571429	0	1	1.33333	0.142857	1.4	1	2.28571	1.25	1.14286	2.125	0.9
2	2.5	2.88889	0.875	0.714286	1.5	2.71429	1	0.692308	2.71429	0	1.5	0.5	0.833333	0.571429	1.6	1.08333	1.77778	0.428571	1.9	0.5	2	2.75	2.28571	0.375	1.4
2	1.625	2.88889	0.375	0.285714	0.5	2.14286	0.333333	1.15385	2.71429	0.166667	1.7	0.833333	1	0.714286	0	1.33333	1.77778	0.857143	2.3	0.214286	2	0.5	1.57143	0.25	1.2
2	1.375	2.55556	1	0.142857	0.8	1.71429	2.11111	0.923077	2.28571	0.5	0.4	0.166667	1.33333	1.14286	1	1	1.66667	0.714286	1.2	0.357143	2	2.25	1.14286	0.375	0.9
1	2.5	3	1.25	0.285714	1.3	2.21429	2.66667	2.46154	2.28571	0.833333	1.4	1	0.166667	1	0.8	1.16667	2.11111	1.71429	1.6	0.428571	3	2	2.71429	1	1.3
2	2.25	2.55556	0.875	0.785714	1.3	2.42857	2.11111	2	2.71429	1	1.6	1.83333	0.5	0.857143	1	1.25	1.66667	0.571429	1.1	1.85714	2.14286	1.25	2	0.875	1.1
1	1.5	2.55556	0.375	0.428571	0.5	1.21429	1.55556	0.230769	2.14286	1	1.2	0.833333	0.166667	0.571429	0	0.583333	0.555556	1.57143	1.8	0.714286	2	0.25	1.71429	0.625	1.1
2	2	2.55556	0.375	1.14286	1.4	1.85714	2.22222	1.23077	2.14286	0.833333	1.5	1.66667	0.666667	1.28571	1.4	1.16667	2	1.85714	1.7	0.571429	0.714286	1.75	1.85714	0.75	2.1
2	1.625	3	0.125	0.0714286	0.1	2.07143	1.77778	2.23077	2.57143	1	1.6	1.83333	1.5	1.57143	0.2	1.83333	1.55556	1.14286	1.2	0.214286	0.428571	1.5	2.71429	1.625	2.7
2	2.125	2.55556	0.375	0.0714286	0.4	2.64286	0.888889	1.92308	2.28571	1.33333	1.1	0.5	1.33333	0.714286	0.2	1	1.44444	1.71429	1.4	0.0714286	0.428571	0.25	1.85714	0.625	0.9
1	1.875	2.77778	0.375	0.214286	0.1	1.92857	2.11111	1.30769	2.42857	0.166667	1	1	0.666667	1.14286	0	1.58333	1.77778	1	2.3	0	1.71429	1.75	2.28571	0.375	2.1
2	1.875	2.66667	0.125	0	0.3	1.21429	2	0.615385	2.28571	0.833333	0.5	0.333333	0.333333	0.285714	0.4	0.666667	2	1.14286	2	0.357143	2	2	1.42857	0.25	1.8
1	2.625	2.77778	1.375	1.28571	1.3	2.21429	0.777778	1.84615	1.57143	1.5	1.3	1	0	0.857143	0	1.33333	1.44444	1.85714	1.4	0.857143	2.85714	1.5	2.42857	0.625	2.4
2	2.125	2.66667	0.125	0.214286	0.4	1.85714	1.88889	1.69231	2.28571	0.166667	1.2	0.333333	0.666667	0.714286	0.8	1	1.77778	0.428571	2	0.0714286	0.714286	0.5	1.14286	0.625	1.2
2	2.375	1	0.25	0.142857	0.5	1.64286	1.66667	0.307692	2.57143	0	0.8	1.83333	0	1.42857	0	0.666667	1	1.85714	0.1	0.857143	2	2.5	2	0	1.9
2	2.25	3	0	0.142857	0.1	1.78571	0.111111	0.769231	2.42857	0.166667	1.2	0.666667	1.83333	0.142857	0	0.333333	1	0.571429	2	0.0714286	0.857143	2	2.28571	0.625	1.8
2	2.125	2.66667	0.125	0.0714286	0.2	1.64286	0.555556	0	1.85714	0.333333	1	0	1	0.571429	0.2	0.666667	1.66667	0.857143	1.2	0.214286	1.85714	1.75	1	1	1.4
2	0.75	2.66667	1.375	0.0714286	1.2	0.285714	1.22222	0.692308	2.28571	0.333333	0.5	0.833333	0.333333	1	0.6	0.5	1.33333	1	0.9	0.857143	2	1.75	0.571429	0.5	0.6
2	2.25	3	0.125	0.285714	0.5	2.28571	2.22222	1.84615	2.28571	0	1.2	0.166667	0.833333	0.857143	0	1.5	1.22222	1.14286	1.5	0.142857	1.28571	1	2.14286	1.125	1.4
1	2.375	2.66667	0.875	0.142857	0.4	2.35714	1.66667	2	1.14286	0.166667	0.4	0.166667	1.33333	0.857143	0	0.583333	1.88889	1.85714	1.5	0.428571	2.42857	1.75	1.42857	0.75	1.9
1	2	2.77778	2.25	0.571429	0.5	2.35714	2.33333	2.30769	2	0.833333	0.7	1.33333	0	0.571429	0.4	1.58333	1.88889	1	1.6	0.5	2	2	2.42857	1.25	1.6
2	1	2.44444	0.375	1.14286	1.1	1.78571	0.111111	0	2.42857	1	1.4	0	0.5	0	1.8	0.583333	0.888889	1.71429	1.7	0.857143	1.71429	2	1	0	1.1
2	0.625	2.66667	0.375	0.357143	0.2	0.642857	1.22222	0.692308	2.28571	0.166667	0.9	1.16667	0.166667	0.428571	0.4	0.416667	1.44444	1.14286	0.9	0.214286	1.85714	2	1	0.25	1.4
1	1.875	2.55556	1	0.428571	0.4	2.28571	2.33333	0.461538	1.71429	0.5	1.7	0.166667	0.5	0.857143	0	0.75	1.44444	1.42857	0.9	0.5	2.71429	1.75	1.28571	0	1.9
2	1	2.44444	0.375	0.428571	0.7	1.35714	3	1.76923	2.71429	0.166667	1.5	1.66667	0.333333	1.14286	0.6	2.25	2.11111	0.714286	2	0.642857	1.85714	2.5	1.71429	1.625	0.9
2	1.75	2.88889	0.625	0.285714	0.1	1.64286	1.88889	2.92308	2.28571	1.16667	1.2	1.16667	1.5	0.857143	0.4	2.25	2.11111	1	2.7	1.78571	0.714286	0.5	1.71429	2	1.6
2	1.5	2.88889	1.125	0.857143	1.1	1.07143	1.44444	1.84615	2.71429	0.5	1.7	1	0.166667	0.714286	0.6	0.416667	2	0.428571	1.9	0.357143	2.14286	1.5	1.57143	0.125	0.6
1	1.375	2.66667	1.25	0.714286	0.4	1.14286	1.44444	1.84615	2.14286	1.83333	1.5	1.16667	1.83333	0.571429	1.4	1.66667	2.22222	1.85714	2.5	0.857143	1.71429	1	1.85714	2.375	1.7
2	2	2.44444	1.875	0.214286	0.2	1.35714	0.222222	0.615385	2.42857	0.666667	1.4	0.666667	1	0	0.6	0.583333	1	0.714286	1.4	0.357143	0	0.75	1.85714	0	0.4
1	1.25	1.55556	1.375	1.5	1.5	1.57143	1.44444	1.69231	2.14286	1.66667	0.9	1.33333	1.66667	1.28571	1.4	0.916667	2	2.28571	1.1	1.64286	2.14286	1.75	1.42857	1	1.3
2	2.5	1.66667	0.5	0.5	0.5	1.71429	1.44444	1.38462	2.42857	0	1.3	0.666667	0.833333	0.571429	0.2	0.583333	1.55556	0.857143	1	1.14286	1.71429	1.75	0.571429	1.125	1.9
2	1.5	2.33333	0.875	0.285714	0.4	1.57143	0.888889	1.15385	2.14286	0.333333	1.3	1.33333	0.333333	0.428571	0.4	0.833333	1.33333	1.42857	1.4	1.42857	2	1.5	1.28571	0.375	1.3
2	1.5	2.11111	1.375	0	1.5	1.64286	1.11111	1.23077	2	1	0.8	0.5	0.333333	0.714286	0.8	0.916667	1.44444	1	1.6	0.571429	1.85714	2.25	1.71429	1.625	1.9
2	1.5	2.33333	1.625	0.214286	0.8	0.785714	1.77778	1.92308	2.28571	1.33333	1.7	1.83333	0	0.714286	1	1.66667	2	0.714286	1.9	0.857143	2.42857	2.25	2	0.75	0.6
2	1.625	2.44444	1	0.142857	1.3	0.928571	2.22222	0.461538	1.28571	1.16667	1.3	1.33333	1.33333	1.14286	0.8	0.833333	1	1.71429	0.7	0.285714	2	1	1.28571	1	1.8
2	2.125	2.44444	0.25	0.357143	1.1	1.28571	1.77778	0.769231	2.14286	0.5	1.3	1	0.666667	0.714286	1	0.666667	1.33333	0.428571	1.2	1.14286	1.57143	1.25	0.857143	0.375	1.2
2	1.125	1.77778	1.125	0.0714286	1.9	1.07143	2.11111	1.84615	2.28571	1.83333	1.2	0	0.333333	1	2.2	1	1.33333	0.285714	2.6	0.5	2.14286	2.25	1.42857	2.25	1
1	1.875	1.44444	1.75	1.85714	1.6	1.64286	1.44444	2.30769	1	1.83333	1.7	1.66667	1.66667	1.85714	1.4	1.5	1.44444	1.57143	1.4	1.5	1.85714	2	1.42857	1.625	1.6
2	2.375	2.11111	0	0.357143	0.5	2.21429	1.88889	0.538462	2.14286	0.166667	1.3	1.66667	2.5	1.28571	0	0.5	0.888889	0.571429	0.6	0.285714	1.57143	0.25	2	0.5	2
2	1.5	2.11111	1.25	0.142857	1.3	0.5	1.22222	1.53846	2.28571	1.16667	1.3	1.16667	0.5	0.285714	0.4	1.08333	2.11111	0.142857	0.9	0.0714286	2.28571	1.25	1	0.625	1.4
1	2	2.33333	0.625	0.5	0.4	1.78571	2	0.846154	1.57143	0.666667	1.2	1.16667	0.333333	1.28571	0.2	0.583333	1	1.57143	0.9	0.642857	2	0.75	1.28571	0.25	2
1	2.25	1.55556	1.5	1.57143	1.5	1.85714	2	2.23077	1	1.83333	1.7	1.66667	1.5	2	1.8	1.58333	1.44444	1.42857	1.8	1.71429	2.14286	2	1.71429	1.75	1
2	1.125	2.11111	1.125	1	1.8	0.642857	1.88889	0.769231	2.14286	1.16667	1	1.83333	0.5	1.14286	2.2	0.333333	1.33333	1	0.8	0.857143	2.42857	1	0.857143	0.875	1.9
2	1.75	2.66667	0.25	0.285714	0.2	1.42857	1.44444	0.153846	2.71429	0.333333	1.2	1.83333	1.16667	0.571429	0.6	0.333333	1.55556	0.285714	1.8	0.642857	1.71429	1	1.42857	0.375	2.1
1	1.875	2.66667	0.375	0.785714	0.9	1.92857	0.555556	0.846154	1.71429	0.833333	1.6	1.16667	0.333333	0.142857	1.2	1	1.33333	1.14286	2	0.857143	0.571429	1.75	2	0.125	2
1	1.625	1.22222	1.625	1.78571	1.6	1.64286	1.44444	1.53846	1.57143	1.66667	1.5	1.16667	1.83333	1.85714	1.8	1.58333	1.44444	1.42857	1.6	1.71429	2	1.5	1.42857	1.75	1.5
2	1	1.66667	1.625	1	1.3	0.428571	1.11111	1	2.57143	1.33333	1.4	1.16667	0.333333	0.857143	1.4	0.833333	1.33333	0.857143	1.1	1.85714	2.14286	1	1.28571	0.5	0.3
1	1.125	1.33333	1.375	1.71429	1.5	1.64286	1.88889	1.84615	1.28571	1.83333	1.4	1.5	1.66667	1.14286	1.4	1.41667	1.33333	1.14286	1	1.57143	1.85714	1.5	1.28571	1.75	1.3
1	1.875	2.55556	1.75	1	1.7	1.5	2.33333	1.30769	2.42857	0.5	1.7	1.83333	1	0.857143	1.2	1.5	2	1.14286	1	1.07143	1.71429	0.75	1.28571	1.625	0.8
2	0.125	3	2.75	0.214286	1.8	0.714286	0.333333	2.23077	2.57143	2.5	1.7	1.83333	0.166667	0.142857	2.8	0.916667	1.44444	0	2.8	1.07143	0.428571	1.5	1.14286	2.25	0.1
2	0.75	1.66667	0.125	0.214286	0.1	0.357143	0.555556	0	2.14286	0.5	1	1.16667	0.166667	0.142857	0.4	0.5	0.444444	0.571429	1.2	0.642857	2.14286	1.5	0.428571	0.375	0.8
2	2.125	2.55556	0.125	0.571429	0.8	2.28571	0.666667	2.15385	0.571429	2.33333	1.1	0	2.16667	0.142857	0.6	1.25	1.77778	2.42857	2.2	1.35714	0.714286	2.5	2.28571	1.75	2.3
2	0.875	2.55556	2	0.428571	1.6	1.35714	1	1.15385	2.42857	1.5	1.4	1.83333	2	1.28571	1.8	0.583333	1.33333	0.428571	1.7	1.5	0.714286	1.25	1.14286	0.625	1.6
2	1.125	2.66667	0.25	0.214286	0.1	0.642857	1.66667	1.23077	3	0.166667	1.1	1.5	1.16667	0.285714	0	0.666667	1.55556	0.571429	1.2	0.285714	0.142857	1.5	1.28571	1	1.9
2	2	2.66667	1	0.428571	0.2	1.78571	2	1.61538	1.85714	0.666667	1.2	1.5	1.83333	0.571429	0.2	1	1.11111	1	1.1	0.928571	0.714286	1.75	1.85714	0.5	1.6
1	1.375	2.55556	2.25	0.428571	1.6	1.57143	0.111111	2.15385	2.28571	0.5	1.5	1.33333	1.16667	0.428571	2.8	1	1.22222	0.714286	2.2	1.64286	1	0.5	2	1.25	1
2	1.625	2.66667	0.375	0.0714286	0.2	1.5	2.66667	0.769231	1.71429	0.5	0.5	0.5	0.333333	0.714286	0	0.833333	2.44444	0.714286	1.7	1.42857	2.85714	1.5	2.14286	0.375	0.7
2	1.625	2	0.375	0.214286	0.5	2	1.22222	0.384615	2.14286	0.166667	1.1	1.66667	1	0.714286	0.6	0.75	1	1	1.6	0.785714	0	2	1	0.5	1.6
1	2	1.77778	0.25	0.285714	0.1	1.64286	2	0.615385	2.14286	0.5	1.4	1.83333	2.83333	1.28571	0	0.583333	1.77778	1	1	0.642857	1	2	0.857143	0.5	1.9
2	1.5	1.55556	2.375	0.642857	1.4	1.21429	2	2.23077	2.14286	0.833333	1.2	0.166667	0	0.857143	1.8	0.833333	1.33333	1.14286	2.1	0.714286	2	1.5	0.571429	0.625	1
1	1.375	2.88889	0.25	0.357143	1.1	0.928571	2.11111	1.53846	1.85714	0	1.1	1.5	0.5	0.428571	0.2	0.583333	2.77778	1.57143	2.1	0.357143	2.71429	1.5	1.57143	0.25	0.6
2	0.5	2.66667	0	0.571429	0.4	0.642857	1.77778	0.769231	2.42857	0.833333	1.4	1.16667	1	1	1	0.833333	1.55556	1.85714	1.5	0.642857	1.42857	0	1.14286	0.875	2.6
2	1.25	3	0.375	0.428571	0.8	1.21429	2.11111	1.76923	2	1.16667	1.7	1.83333	0.833333	1	0.2	1.41667	1.88889	1.14286	1.9	0.714286	1.85714	2	2.14286	1.125	2.2
2	1.75	1.44444	0.375	0.0714286	0	1.78571	1	1.38462	2.14286	0.5	0.6	0.5	0.5	0	0	0.833333	0.777778	1.14286	0.8	0.642857	0.142857	1	1.28571	0.25	1.3
2	0.625	2.55556	0.75	0.214286	0.6	0.928571	1.44444	1.30769	2.57143	1	1.3	1.16667	0.333333	0.571429	1.4	0.666667	1	0	1.1	0.357143	1.42857	2	0.714286	0	0.7
2	1.75	2.77778	0	0.214286	0.6	1.92857	0.555556	0.0769231	1.42857	0	0.6	0.666667	0.166667	0.571429	0.2	0.333333	0.888889	1	1	0.428571	1.71429	1	1.85714	0	1.8
2	0.375	2.66667	0	0	0	0.928571	0.888889	1.38462	1.42857	0.333333	0.3	0.166667	0.833333	0	0	0.5	0.777778	0.285714	1.9	0.785714	1.85714	1.75	1.42857	0.375	0.9
2	1.375	2.55556	0	0	0.4	1.5	1	0.615385	2.42857	0.333333	0.7	1.83333	1	0	0.4	0.833333	1	0.571429	1.5	0.785714	0.285714	0.25	0.142857	0	1.3
1	1.5	2.55556	1.625	0.357143	0.7	0.928571	1	0.153846	0.714286	1.66667	0.8	0.333333	1.83333	0.857143	2.4	0.5	1.44444	0.571429	0.8	0.642857	2.14286	2.25	0.857143	1.5	1.7
2	1.25	1.77778	0.75	1.14286	1	0.714286	2	1.76923	2.42857	1.33333	1.1	1.83333	1	1.14286	1.6	1.58333	1.55556	0.857143	1.2	1.21429	1.85714	0.75	1.14286	1.25	1.1
1	1.875	2.55556	1.5	0.357143	0.8	1.21429	1.44444	1.23077	1.85714	1.33333	1.6	1.5	1.33333	0.857143	1	1.75	1.66667	1.42857	1.2	1	1.85714	2	1.85714	1	1.3
2	2.125	2.33333	0.875	0.357143	0.9	1.5	1.77778	1.46154	2.71429	0.166667	1	1.5	0.666667	1.28571	0.8	1	1.55556	1.14286	0.9	0.928571	2	1.25	1.85714	0.75	0.9
2	1.5	1.77778	1.75	1.78571	1.7	1.78571	1.55556	1.76923	1.71429	1.5	1.4	1.83333	1.66667	1.57143	1.8	1.66667	1.77778	1.42857	2.1	1.5	2	1.75	2	2.125	1.7
2	1.5	2.44444	1.625	0.5	0.9	1.5	1.88889	1.76923	1.42857	0.666667	1.1	1	0.166667	1.28571	0.2	0.333333	1.44444	1.57143	1.4	0	2.71429	2	1.28571	0.625	0.8
2	1.5	2.44444	0.25	0.214286	0.2	1.28571	0	0.153846	2.14286	0.666667	0.3	0	1	0.142857	0.2	0.5	1	0.714286	2.5	0.428571	1.28571	0.75	0.857143	0	2
2	1.75	2.66667	1.25	0	0	1.42857	1.77778	0.230769	2.42857	0.166667	1	1.16667	0	0.285714	0.6	0.583333	1.22222	0.142857	1.7	0.714286	1.28571	2	1.28571	0.625	0.7
1	2.5	2.11111	0.25	0.571429	0.4	1.85714	1.22222	0.692308	0.714286	0.5	0.7	0.333333	1	1	0	0.25	1.11111	1.85714	1.4	0.5	1.85714	2	1.14286	0	2
2	0.875	2.11111	1.375	0.214286	0.2	1.78571	1.66667	1.07692	2.28571	0.833333	0.8	1.83333	0.833333	0.571429	0.6	1.16667	1.11111	1	1.4	1.71429	1.14286	1.5	1.28571	1	0.8
2	1.125	2.77778	1	0.142857	0.4	0.785714	1.22222	1.46154	2	1.16667	0.9	0.166667	0.333333	0.428571	0	0.75	1.33333	0.714286	1.9	0.571429	1.85714	2	0.428571	0.5	1.2
1	2	2.22222	0.25	0.642857	0.1	2.21429	1.88889	1.07692	2.71429	0.666667	1.5	0.833333	0.666667	0.714286	0	1.08333	1.66667	1.14286	2	0.714286	0.285714	0.5	1.57143	0.875	1
2	1.875	2.11111	1.125	0.214286	0.3	1.42857	2.44444	1.92308	2.28571	0.833333	1.2	1.16667	0.666667	0.857143	0.2	1.25	1.66667	0.142857	2	0.785714	1.85714	0.75	0.571429	1.25	0.5
1	0.75	2.11111	0.75	0.357143	1	1.78571	1.55556	1.38462	1.14286	1.16667	1.1	1.16667	2	0.857143	0.6	1.25	1.77778	1.28571	1.9	0.285714	2.14286	2.25	1.42857	1	1.7
2	1.125	2.77778	0	0.285714	0	0.642857	0.666667	0.307692	2.71429	0.166667	1.3	0.5	0.166667	0.714286	0	0.0833333	0.444444	0.857143	0.5	0.5	1.42857	0	1	0.125	1.8
1	1.125	2.77778	1.875	0.357143	0.7	0.714286	0.777778	1.46154	2.42857	0.833333	0.8	0.833333	0.666667	0.714286	0.6	0.583333	1.22222	0.285714	1.5	0.642857	1.71429	0.75	0.714286	0.375	0.7
1	1.75	1.11111	1	1.07143	1.3	1.78571	2.11111	1	1.14286	1.16667	1.7	1.66667	0.333333	1.14286	1	1.41667	1.11111	2.14286	1	0.571429	2	0.75	1.28571	0.25	1.4
2	1.875	2.33333	2.125	0.0714286	1	2.07143	0.333333	2.23077	2.42857	0.833333	0.6	1	0.333333	0.428571	1.2	0.583333	0.777778	0.428571	2.2	0.857143	0.857143	1.25	1.14286	0.875	0.6
1	1.25	2.22222	0.625	0.214286	0.3	1.35714	1.22222	0.692308	2.42857	0.5	1	1	0.833333	0.571429	0	1.08333	0.222222	0.428571	0.2	0.357143	2.28571	0.25	0.285714	0.125	1.2
2	2.75	1.77778	0.375	0.428571	0.4	2.07143	1.88889	0.0769231	1.42857	0.333333	1.4	0.333333	1.83333	0.571429	0.2	0.416667	0.444444	2.14286	0.4	0.142857	2.14286	0.75	1.28571	0	1.9
1	0.5	1.77778	1.5	0.142857	1	0.428571	1.33333	0.307692	2.14286	1.33333	0.7	1.16667	0.166667	1	1.6	0.75	1.22222	0.428571	1.2	1.78571	1.42857	0.25	1.28571	1.625	0.6
2	1.125	1.33333	1.5	1.14286	1.6	1.28571	1.44444	1.84615	1.71429	1.33333	1.4	1.66667	1.16667	1.57143	1.6	1.5	1.22222	1.71429	1.3	1.5	1.85714	2	1.71429	1	1.6
1	2	1.22222	0.75	0.571429	0.5	2.14286	0.777778	1.69231	1.85714	1.33333	1.7	0.5	1.5	0.714286	0.8	1	1.66667	1.42857	1.8	1.28571	1.57143	0	1.85714	1.5	1.4
2	0.5	1.55556	1.125	0.357143	1	0.642857	1.88889	0.769231	1.42857	0.333333	1	1	0.833333	0.571429	1	1.16667	1.33333	1.14286	1.4	1.07143	2.14286	1	1	0.875	1.2
1	0.875	0.777778	1.625	1.14286	0.6	0.428571	0.666667	1.30769	1	1.33333	1.2	0.833333	1.16667	0.285714	1.2	1	1.11111	1.28571	1.1	1.42857	1.85714	1.5	0.714286	0.875	0.9
1	0.375	1.77778	1	0.857143	1.2	0.857143	1.88889	0.923077	1.42857	1	0.8	1.16667	0.333333	1.14286	1.4	1.08333	1.33333	1	1.3	1.28571	1.85714	1	1.14286	1.625	0.5
1	1.25	1.77778	1.75	0.857143	1.4	0.857143	1	1.92308	2.14286	2	1.2	1.83333	1.66667	0.571429	1.6	0.833333	1.55556	1.57143	2.4	1.64286	1.14286	1.25	1.28571	1	1.9
2	0.625	2.44444	2	0	1	0.428571	1.11111	0.461538	1.71429	0.5	0.8	1.83333	0.166667	1.28571	1.6	0.5	1.22222	0.428571	1.4	1.64286	1	1.25	1.14286	0.25	0.2
1	1.375	1.55556	1.375	1.42857	1.4	1.42857	1.44444	1.69231	1.28571	2.16667	1.7	1.66667	1.16667	1.42857	1.4	1.75	1.66667	2.14286	1.4	1.28571	1.85714	1.75	1.42857	1.75	1.2
1	0.875	2.44444	1	0.571429	1.1	1.14286	1.44444	1.53846	1.71429	1.33333	1.3	1.66667	0.5	1	1.4	1.08333	1.66667	0.714286	2.1	1.57143	1.71429	2	2.14286	1.875	1.7
1	1.625	1.44444	1.25	1.5	1.4	1.64286	1.55556	1.76923	2	1.66667	1.3	1.33333	1.33333	1.42857	1.6	1.58333	1.66667	1.85714	1.2	1.28571	1.42857	2	1.28571	1.625	1.6
2	1.625	1.88889	1.625	1.42857	1.1	1.42857	2.11111	1.61538	1.28571	1.16667	1.4	1.66667	1.83333	1.71429	1.2	1.25	1.55556	1.28571	1.6	1.85714	1.85714	1.25	1.57143	2.125	1.6
2	1.875	2.33333	0.75	0.428571	0.3	1.57143	1.22222	1.53846	1.85714	0.666667	1.4	0.666667	1	0.428571	0.2	0.583333	1.44444	1.42857	1.5	0.785714	2.28571	2	2	1.125	1.9
2	2.125	2.33333	1.25	1.28571	1.8	1.85714	1.77778	1.38462	1.42857	1.5	1.6	1.66667	1.66667	1.71429	1.2	1.5	1.22222	1.85714	1.7	1.28571	1.57143	1.75	1.71429	0.875	1.5
1	1.875	2	1.25	1.14286	1.4	1.64286	1.11111	1	1.14286	1	1.5	1.83333	1.66667	1.14286	1.4	1.08333	1.66667	1.85714	1.6	1	1.28571	2	1.57143	1	1.9
2	0.875	2.55556	1.75	0.5	0.7	0.214286	1.33333	0.153846	1	0.833333	0.6	0.333333	1	0.285714	1.2	0.333333	0.888889	0.714286	1.4	0.214286	0.857143	1.25	0.714286	0.125	1.1
1	1.625	2.88889	1.25	1	0.9	1.57143	1.66667	1.76923	1.14286	1.33333	1.1	1	0.666667	1.14286	1.2	0.583333	1.88889	1.57143	0.9	0.285714	0.571429	1	1.28571	0.75	2
2	1.625	2	1.25	1.14286	1	1.57143	1.77778	1.92308	1.85714	1.16667	1.6	1.83333	1	1.14286	1	1.75	1.44444	1.14286	1.8	1.07143	2	2	1.85714	1.375	1.2
2	1.875	1.66667	0.375	0.428571	0.9	2	1.33333	1.07692	1.85714	0.666667	1.1	1	0.833333	0.714286	0.4	1.16667	1.44444	0.857143	1.5	1.07143	1.42857	1	1	1.5	1.6
2	1.5	2.77778	2.625	0.571429	0.2	0.642857	0.444444	1.46154	2	1.66667	1.1	1.16667	1.16667	0.571429	0.2	0.416667	1	1.28571	2.1	0.5	1.71429	1	2.28571	0.125	1.8
2	0.875	2.22222	0	0.142857	0.4	0.857143	0	0	0.857143	0.166667	0.5	0	0	0	0	0.166667	0.222222	0	1.1	0.428571	2.42857	0.5	1.57143	0.25	0.1
2	1.75	2.11111	1	0.714286	0.7	1.35714	1.11111	0.461538	1	0.833333	1.5	0.333333	1	1	1	0.5	1.22222	1.14286	1.8	0.857143	1.85714	1	1.14286	0	1.3
1	0.625	0.777778	0	0	0	0.0714286	0.222222	0.538462	1	0	0.2	0	0.5	0	0	0.416667	0.888889	0.285714	1.3	0.928571	1.85714	1.5	0.285714	0	0.9
1	1.5	2.33333	0.25	0.214286	0.3	1.85714	2.77778	2	1.85714	0	1.2	1.66667	0.333333	1	0	0.166667	2.11111	1.57143	0.7	0	0.857143	1.75	1.85714	0.75	1.1
2	0.875	2.33333	0.25	0.285714	0.2	1	1.22222	0.461538	2.14286	0.833333	1	0.666667	0.166667	0.857143	0.2	1.16667	1.33333	0.714286	1.2	0.928571	1.71429	1.5	1.14286	0.5	0.5
1	1.375	1.88889	1.375	1.35714	1.5	1.21429	1.55556	1.38462	1.42857	1	1.3	1.5	1.33333	1.14286	1.4	1.16667	1.66667	1.71429	1.2	1.28571	1.85714	1.5	1.42857	1.875	1.7
2	0.75	1.55556	0	0.357143	0.5	0.785714	1.33333	0.153846	2.14286	1	0.9	0.5	0.333333	1	0.2	0.25	0.666667	1	1.6	0.571429	0.714286	1.75	0.142857	0.25	1.9
2	1.75	2.11111	1.25	1.07143	1.3	2.07143	1.88889	1.07692	1.85714	1.66667	1.5	1.16667	2.16667	1.14286	1.4	1.41667	1.77778	0.857143	1.4	0.857143	1	1.5	1.85714	1.25	1.9
1	1.625	2.33333	0.25	0.5	1.3	1.42857	2	1.61538	0.714286	0.333333	0.9	1	0.166667	0.714286	1.2	0.583333	1.55556	1.14286	0.9	0.785714	2.42857	2.5	2.71429	0.25	1.8
2	0.625	1.55556	1.25	0.5	0.4	1.5	1	1.76923	2.14286	1	1.7	1.33333	1.33333	0.428571	0.8	0.25	1.33333	0.714286	1.6	1.14286	0.714286	1	1	0.5	1
2	1.875	2.11111	0	0.285714	0.2	1.78571	1.66667	0.461538	1.71429	0.333333	0.8	0.833333	0.833333	1.14286	0.2	0.5	1.11111	1.28571	0.6	0.0714286	1	1.75	1.42857	0.125	2
1	1.375	2.66667	0.875	0	0.3	0.714286	1.33333	1.15385	1.42857	1.16667	1	0.833333	1.16667	0.428571	1	0.416667	1.11111	1	1.7	1	0.714286	1.25	1	0.625	1.6
2	1.75	1.77778	1.625	1.42857	1.7	1.64286	1.66667	1.69231	1.57143	1.83333	1.7	1.66667	1.66667	1.57143	1.4	1.66667	1.55556	1.42857	1.6	1.35714	1.71429	1.25	1.57143	1.625	1.7
1	1.625	1.33333	1.5	1.07143	1.8	1.28571	2	1.46154	1.85714	1.16667	1.4	1.66667	0.666667	1.71429	1.4	1.75	1.33333	2	1.8	1.71429	2.14286	0.5	1.42857	1.125	1.6
2	0.625	1.88889	1.375	0.142857	1.2	0.928571	1.77778	0.769231	1.71429	1.5	1.6	1.16667	0.166667	0.714286	1.6	1	1.88889	1.14286	2.2	1.07143	1.85714	2	1.42857	1.125	1.1
2	0.375	2.55556	0	0.214286	0.8	0.285714	0.555556	0.230769	1.42857	0	0.3	0.333333	0.166667	0.428571	0	0.583333	0.666667	0.428571	2.7	0.285714	1.57143	2.25	0.571429	0	0.6
2	0.625	1.55556	0.125	0.142857	0	0.285714	0.333333	0	0.285714	0.166667	0.3	0	0.166667	0	0.4	0.25	0.777778	0.428571	1.5	0.642857	2	1.75	0.285714	0.125	0.6
1	1	1.55556	1.125	1.21429	1.1	1	1.11111	1.38462	1.42857	1.33333	1.3	0.833333	0.833333	0.857143	1	1.25	1.33333	1.42857	1.7	1.5	1.85714	1.25	1.28571	1.375	1
1	1.875	1.88889	1.375	1.64286	1.6	1.71429	1.66667	1.69231	1.71429	1.5	1.3	1.83333	1.33333	2	2	1.25	1.77778	1.28571	2	1.28571	1.57143	1.75	1.28571	1.625	1.6
2	1.625	2.33333	1.5	0.928571	1	1.71429	2	1.23077	1.85714	1.5	1.1	1.33333	1	0.571429	1	1.41667	1.44444	1.42857	1.6	1.07143	1.42857	1.25	1.42857	1.75	1.8
2	1.375	2.77778	1.125	0.214286	1.1	1.21429	2.11111	1.15385	1.57143	0.5	0.9	0.833333	1.16667	0.571429	0.8	1.41667	1.22222	0.714286	2.1	0.642857	0.714286	2.25	1.28571	0.875	0.8
1	1.375	2	0.875	0.714286	1.2	1.5	1	0.846154	1.71429	0.833333	1	1.33333	0.833333	1.28571	1.2	0.666667	1.44444	1	1.4	1.14286	2	1.75	1.28571	0.5	1.6
2	1.5	1.66667	0.25	0.571429	0.3	0.785714	1.55556	2	2.14286	0.5	1.4	1.83333	1.66667	0.857143	0.2	1.75	1	0.714286	1.3	1.64286	0.142857	0.75	1.28571	2	1.6
2	0.625	1.88889	1.625	0.357143	0.8	0.571429	0.888889	0.615385	2	0.666667	1	1.33333	0	0.857143	1	0.583333	1.11111	0.857143	1.2	0.785714	1.85714	2	1.14286	0.75	1
2	0.875	1.77778	1.5	0.357143	0.6	1	1.33333	1.76923	2.14286	0.833333	1.5	1.5	1.83333	1.28571	0.8	1.16667	1.66667	0.714286	1.5	1.28571	0.714286	1.5	1.14286	1.375	1.3
2	2	1.77778	1	1.14286	1	1.78571	1.66667	1.23077	1.57143	1	1.4	1	1.16667	1.28571	1	1.25	1.22222	1.57143	1.6	1.57143	1	1.5	1.71429	1.375	1.5
1	1.75	1.88889	1.25	1.07143	1.3	1.42857	1.44444	1	1.28571	1.33333	1.4	1.16667	0.833333	1	1.2	1.08333	1.88889	1	1.7	1.42857	2.14286	2	2.57143	1.5	1.1
1	1.75	2.55556	0.125	0.5	0.4	0.714286	1.66667	0.461538	1.85714	0.333333	1.3	1.5	1.5	0.571429	0	1	1.11111	0.571429	0.4	1.71429	0.714286	0	1	1.875	1.3
2	1.125	1.77778	0.875	0.785714	1.1	1.21429	2	1.30769	2.14286	0.833333	1.6	1.66667	0.833333	1	1.6	1.91667	1.66667	1.42857	1.5	0.357143	1.28571	1.25	1.57143	1.625	1.4
2	1.375	1.44444	1.875	1.57143	1.7	1.78571	1.44444	1.38462	1.85714	1.5	1.3	1.5	1.5	1.42857	1.4	1.33333	1.44444	1.57143	1.8	1.5	1.71429	1.5	1.42857	1.625	1.2
1	1.875	2	1.375	1.07143	1.4	1.78571	1.88889	1.69231	1.57143	0.333333	1.5	1.33333	1.83333	1.57143	1.2	1.75	1.77778	1.71429	1.1	1.57143	1.42857	1.25	1.57143	1.625	1.6
2	1.625	1.33333	1.375	1	1.4	1.57143	1.33333	0.923077	1.42857	1.33333	1.7	1.5	2.33333	1.42857	2.2	1.5	1.55556	1.71429	1.4	1.28571	2	1.75	1.57143	1.5	1.6
1	1	2	0.375	0.357143	1.1	0.928571	0.888889	0.923077	1	0.666667	0.7	1.33333	0	0.714286	1.8	1	1.33333	0.428571	1.2	1.21429	2	1	0.571429	1.25	0.3
2	0.875	1	1.125	1.07143	1	0.142857	1.33333	0.923077	1	1	1.3	1.33333	2	0.714286	0.6	0.75	1.11111	1.28571	1.4	1.07143	2	1.5	2	1	2.1
2	0.25	2.55556	0.25	0.357143	0.5	0.214286	0	0.0769231	1.71429	0.166667	1.6	1.66667	0.666667	0.285714	0.6	0.0833333	0.555556	1.42857	2	1.07143	1.28571	0.75	0.714286	0	0.4
1	0.625	2.33333	0.25	0.785714	1.1	1.92857	0.555556	2.15385	1.14286	0.5	1.6	0.666667	2.33333	0.714286	1.8	0.833333	1.22222	1.28571	1.7	1.64286	0.285714	0	1.71429	1.875	2
2	1.75	1.77778	1.25	0.357143	0.3	1	0.444444	0.538462	2.14286	0.333333	1.1	0.666667	1.66667	0	0.6	0.666667	1	0.857143	1.9	0.571429	0	0.5	1.28571	0.125	1.4
2	1.5	1.77778	1.5	0.214286	1.1	0.857143	2.44444	0.923077	2.28571	1.66667	0.9	1.66667	1.33333	0.428571	1	1.16667	1.88889	0.857143	1.5	1.14286	0.714286	1	1	2.125	1.1
2	1.625	2.77778	0.125	0.214286	0.4	1	2.11111	0.615385	2	0	1.3	0.5	0.333333	0.714286	0	0.666667	1.33333	1.14286	1.6	0.285714	1.14286	2	1.28571	0.25	0.8
2	1.25	1.66667	0.875	1	1.4	0.357143	0.777778	0.0769231	1	0.333333	1.4	1.16667	0.5	0.714286	1.6	0.166667	0.777778	0.428571	0.9	0.571429	1.85714	1.25	1	0	1.4
2	0.5	2.77778	0.125	0.214286	0.4	0.642857	1.55556	0.384615	2	0.833333	0.9	0.166667	1.5	0.571429	0.2	0.5	1.44444	0.571429	2.5	0.642857	1	1.5	1.14286	0.125	1.5
1	2	2.55556	0.375	0.214286	0.2	0.928571	1.88889	1	1.57143	1.16667	0.7	0	0.833333	0.571429	0.2	0.5	0.666667	2.42857	2.3	0.928571	1.28571	0	2.42857	0.875	1.3
2	1.875	2	0.875	0.357143	0.2	2	1.66667	1.61538	2	0.5	1.3	1.33333	1.66667	1.28571	1.2	1.33333	1.22222	1	1.4	1.07143	0.714286	1	1.28571	1	1.7
2	1	1.11111	1.625	0	0.3	0.857143	1.66667	1.46154	2.14286	0.166667	0.9	1.5	0.5	0.285714	0.2	1	1	0.285714	0.5	1.5	0.285714	0.25	1.42857	1.375	0.4
1	1.875	1.88889	0.75	0.214286	0.7	1.78571	1.11111	1.07692	1.71429	0.5	1.1	1.33333	0	0.571429	0.8	0.75	1.33333	1	1.5	1.07143	1.14286	1.75	0.571429	0.25	1.2
2	1.5	1.77778	1.875	1.14286	1.7	1.78571	1.77778	1.15385	1.57143	1.66667	1.7	1.83333	1.5	0.714286	1.6	0.916667	1.44444	1.14286	1.8	1.35714	1.57143	1.25	1.57143	1	1.6
2	0.125	0.444444	0	0.142857	0.2	0	0.555556	0	2.28571	0.833333	0.8	0.333333	2.16667	0	0	0.75	0.444444	0.571429	0.2	0.428571	0.714286	0	0.571429	1.375	0.8
1	1.125	2.66667	0	0.142857	0	0.928571	0.777778	0.307692	1.85714	0	1.3	0.833333	0	0.285714	0	0.25	1.33333	1.42857	1	0.714286	1.42857	0.25	1.14286	0	1.1
2	2.375	0.777778	0.625	0.142857	0.2	1.92857	1.22222	0.230769	1.42857	0	0.7	1.83333	1.66667	0.142857	0	0.416667	0.666667	1.57143	0.5	0.928571	0	1	1	0.375	1.4
2	0.625	1.88889	0.125	0	0.2	0.357143	1.66667	0.0769231	1.57143	0	0.2	0	0	0.142857	0	0.416667	0.888889	0.571429	0.6	0.571429	2	1	0.857143	0	0.7
2	1.5	1.77778	0.5	0.142857	0.1	0.785714	1.33333	0.0769231	0.571429	0	0.1	0.666667	0.833333	0.142857	0.2	0.333333	0.777778	1.42857	0.4	0.785714	2.28571	2	1.71429	0.625	1.5
2	1.5	2.44444	0	0.285714	0.1	1	1	0.615385	1.42857	0.5	0.6	0	2.83333	0.714286	0.2	0.333333	1.22222	0.714286	1.2	0.857143	1	0	1.28571	1.125	2
2	0.625	2.11111	1.625	0.0714286	0.3	0.142857	1.33333	0	2.14286	0.333333	0.6	1.16667	0.166667	0.285714	1	0.5	1	0.142857	1.2	0.571429	1.71429	1.25	0.857143	0.25	0.1
2	1.125	2.22222	0.125	0.571429	0.6	0.714286	1.11111	0.846154	2.42857	0.833333	1.5	1.16667	1	0.857143	0.6	0.583333	1.77778	1.14286	1.8	0.357143	0.285714	0.25	1.28571	0.375	1.7
1	2	1.77778	1.75	1.71429	2.1	1.78571	1.77778	1.69231	1.71429	1.66667	1.7	1.5	1.83333	1.71429	1.6	1.75	2	1.57143	1.5	1.42857	1.71429	1.25	1.85714	1.5	1.9
2	2	2.88889	1.25	1	0.4	1.28571	1.11111	0.461538	0.571429	2	1.3	0.166667	0	0.714286	0.8	0.333333	0.666667	0.857143	2.3	0.857143	1.57143	0.25	2.28571	0.125	1.1
2	1.375	2.55556	1.125	0.142857	0	1.07143	1	0.384615	1.85714	0.5	1.3	1	0.5	0.285714	0.4	0.416667	1	0.714286	1.5	0.785714	0.428571	0.5	1.14286	0.125	1.1
1	1.625	2.66667	0.875	0.785714	0.7	1.35714	1.22222	1	1.57143	1	1.1	1	1.33333	1.14286	0.6	0.583333	1.11111	0.857143	1.3	0.357143	0.714286	1.5	1.42857	0.625	2
1	2.625	1.77778	0.375	0.357143	0.2	1.85714	1.11111	0.230769	1.85714	0.166667	1.1	1.33333	1.33333	0.285714	0.2	0.25	0.777778	1.57143	0.9	0.214286	0.857143	1.75	1.14286	0.625	1.5
1	2.25	1.88889	0.75	0.357143	0.2	1	1	1.61538	1.42857	1.16667	0.5	0.833333	1	0.142857	0.2	0.916667	0.555556	0.857143	1.2	0.142857	2.42857	0.25	2.57143	1	1.4
2	0.25	2	1.25	0.0714286	0.7	0.0714286	0.222222	0.0769231	2.14286	1	0.8	0.666667	0	0.142857	0.6	0.333333	0.666667	0	1	1.57143	1.28571	1.5	0.142857	0	0.2
2	1.375	1.55556	1.875	1.21429	1.7	2	1.66667	1.38462	1.42857	0.833333	1.2	1.83333	1.83333	1.57143	2	1.66667	1.33333	1.14286	1.6	1.57143	1.71429	1.5	1.57143	1.625	1.8
2	3	2	0	0.285714	0.9	2.71429	2.44444	2.84615	1.42857	0.833333	0.5	1.16667	2.16667	1.42857	1.4	1.33333	1.33333	2.28571	2.2	1.35714	0	2.75	2.85714	2.375	2.9
2	1.25	1.88889	0.25	0.142857	0.7	0.357143	1.66667	1.07692	2.28571	0.5	0.9	0.833333	0.333333	0.714286	0.4	0.916667	1.22222	0.857143	1.3	0.857143	1.42857	1.5	0.714286	0.5	1.2
1	0.5	1.77778	1.625	0.142857	1.2	0.357143	1.33333	1.30769	1.57143	1.5	1.2	1.16667	0	1.28571	1.4	1.08333	1.88889	0.857143	2	1.14286	1.85714	2	0.857143	0.75	1
2	1	2.33333	0.375	0.785714	0.8	1.21429	1.77778	0.769231	1	1	1.1	1.16667	0.666667	1.14286	0.4	0.666667	1.88889	1.28571	2	0.571429	2	2	1.42857	0.625	2
1	2.125	2.11111	0.375	0.785714	1	2.14286	1	2.53846	1.14286	0.833333	1.3	1.16667	0.166667	0.714286	0.8	1.16667	1.55556	2	1.7	1.21429	1.57143	1.25	2.14286	1	1.9
2	0.625	1.44444	0.625	0.571429	1.3	0.357143	1.66667	0.692308	2.14286	1	1.2	1.83333	1.5	0.714286	1.4	0.75	1.22222	1.28571	1.3	1.42857	0.285714	1	0.428571	0.875	1.7
2	1.625	2.88889	0	0.642857	0.1	0.928571	1.88889	0.846154	2	0.666667	0.9	1.33333	1	0	0	0.916667	1.55556	1.42857	1.2	1.07143	1.42857	2	2	0.5	1.8
2	1.25	1.77778	1.375	0.214286	1	0.714286	2	0.923077	2	0	0.7	1.33333	0.166667	0.285714	0.2	1	1.11111	1.57143	1.7	0.928571	2.14286	1.75	0.857143	0.5	0.9
2	0.25	1.33333	2.125	0.857143	0.3	0.214286	1.11111	0.461538	2.28571	0.666667	1.4	0.333333	1	0.857143	0.6	0.5	1.22222	0.285714	1.6	1.14286	1.42857	0	1.71429	0.75	0.6
2	1.5	2.11111	0.25	1.14286	0.9	2.57143	0.444444	2.15385	2	1	1.2	0.5	1.66667	0.857143	0.8	0.583333	1.44444	2	1.3	1.42857	0.857143	0.5	1.71429	0.5	1.9
1	1.5	2.44444	0.25	0.857143	1.5	0.785714	1.77778	2.07692	1.28571	1.83333	1.7	0	2	0.571429	1.6	0.416667	1.77778	2.28571	2	0.642857	0.142857	1.75	1.14286	1	2.7
2	0.625	1.44444	0.625	0.428571	0.1	0.5	1.55556	0.384615	2.14286	1.33333	0.7	0.833333	0.666667	0.285714	0.2	1.16667	0.777778	1.14286	1.9	1	0.428571	0.5	1.28571	2	1.9
1	1.125	1.44444	1.25	0.642857	0.9	0.428571	1.22222	0.307692	1.14286	1.33333	0.7	1.16667	0.166667	0.571429	1.6	0.5	1.44444	1.42857	1.5	0.928571	1.85714	2	0.714286	0.5	1.5
2	0.375	1.66667	0.125	0.0714286	0.3	0.142857	0.666667	0.0769231	2.28571	0.5	0.9	0.5	0	0.285714	0.2	0.0833333	0.333333	0	0.8	0.5	0.428571	0.75	0.428571	0.375	0.2
2	1.25	1.66667	1	0.857143	0.9	1.21429	1	1	1.57143	1.5	1.1	1.16667	1.16667	1.28571	1.2	1	1.44444	1	1.2	1.21429	2	0.75	1	1.25	1.1
1	0.875	2.55556	0.25	0.428571	0.4	0.214286	0.888889	0.230769	1.28571	0.5	0.8	0	1.16667	0.285714	0	0.25	1.11111	0.428571	1.2	1.07143	0.571429	0.5	1.28571	1.125	0.3
2	0.875	2.55556	0	0.571429	0.4	1.07143	0.444444	0.307692	1	0	1.1	1	0	1	0	0.5	0.888889	0.714286	1.4	0.142857	0	0.5	2.57143	0.5	0.8
2	0.375	2.33333	1.875	0	0.1	0.857143	0.777778	0.846154	2.42857	0.5	0.4	0.333333	0	0.714286	0	0.25	0.555556	0	0.8	1.07143	0	0.75	2	1.5	0.6
1	2	2.33333	0.125	1	0.7	1.42857	2.33333	1.30769	2.14286	0.166667	1.7	1.83333	0.666667	1.85714	0.4	0.75	2.33333	1.57143	1.5	0.571429	1.71429	2	1.28571	0.25	0.8
2	0.75	1.55556	0.25	0.357143	0.4	0.5	0.111111	1.23077	2.28571	0.833333	0.7	1.33333	0.333333	0.428571	0.8	0.666667	1.33333	0.428571	1	1.21429	1	0	1.28571	0.75	0.4
2	1.375	1.55556	0	0.285714	0.1	1.07143	0.444444	0	0.857143	0	0.2	0	0.666667	0	0	0.0833333	0.111111	0.285714	0.5	0.785714	2	2	0.571429	0	1.6
1	1.875	2	1.5	1.21429	1.6	1.71429	1.55556	1.84615	1.71429	1	1.7	1.16667	1	1.57143	1.6	1.25	1	1.42857	1	1.28571	1	1.25	1.14286	1	1.9
2	0.875	2.22222	1.375	0.642857	0.6	0.857143	0.888889	0.846154	1.71429	0.833333	1.3	1.83333	0	0.857143	0.6	0.583333	0.777778	0.714286	1.4	1.42857	2	0.75	1.71429	0.375	0.7
2	1.5	1.55556	1.625	1.21429	1.5	1.78571	1.44444	1.38462	1.71429	1.66667	1.5	1.33333	1.33333	1.28571	1.8	1.75	1.55556	1.85714	1.4	1.5	1	1.25	1.57143	1.5	1.3
1	0.875	1.22222	0.875	0.642857	1.1	0.642857	0.888889	0.923077	1.57143	1	1.1	1.5	0.666667	0.428571	0.8	0.916667	1	1	1.1	0.857143	2.28571	0.75	1.57143	1.125	1.3
2	0.875	1.11111	0.5	0	0.5	0.571429	0.555556	0	0.857143	0.5	0.4	0.5	0	0.142857	0	0.25	1.11111	0.142857	1.1	1.07143	1.85714	0.5	0.285714	0.25	0.1
1	2.375	2.22222	0.25	0.428571	0.2	1.92857	0.777778	0.384615	0.714286	0.5	0.9	0.166667	0	0.714286	0.2	0.583333	0.888889	1.14286	0.4	1.28571	1.57143	0.25	2.14286	0	1.3
2	1.5	1.44444	0	0.857143	0.1	1.92857	0.444444	0.384615	0.428571	0	1.1	0.166667	1.5	0	0	0.916667	0.777778	2.14286	2.2	0.357143	0	0	2.14286	0.25	2.4
1	1.25	1.55556	1.375	1.5	0.7	1.14286	1.33333	1.46154	1.57143	1.16667	1	1.5	1.5	1.71429	1.2	1.25	1.22222	1.85714	1.9	1.64286	1.85714	1	1.42857	1.5	1.7
2	0.375	1.88889	1.25	0	0.1	0.214286	0.444444	0.230769	2.42857	0.666667	0.4	0.5	1.33333	0.142857	0	0.75	0.555556	0.285714	1.3	1.21429	1.57143	1.75	0.714286	0.25	0.5
2	1.5	1.33333	0.875	0.357143	0.8	1.71429	0.888889	1.07692	1.57143	1.16667	0.8	0.833333	1.16667	0.857143	0.6	0.666667	1.33333	1.57143	1.6	1.28571	1	1.75	1.28571	1.375	1.4
2	1	0.444444	0.25	0.0714286	0.6	0.714286	0.444444	0.153846	1.85714	0.166667	0.3	0.333333	0.833333	0.428571	0.8	0.25	0.444444	1.57143	0.8	1	2	1.5	0.428571	0.5	1.1
2	2	1.44444	1.5	1.21429	1.5	1.5	1.77778	1.53846	1.85714	1.5	1.5	1.5	1.66667	1.14286	1.4	1.25	1.66667	1.57143	1.9	1.5	1.85714	2.5	1.14286	1.375	1.9
1	1.125	3	0.25	0.0714286	0.4	1.28571	1.22222	1.92308	1.42857	1	0.4	0.5	2	0	0.6	0.666667	1.33333	0.714286	2.3	0.285714	1.57143	1.5	2	0.5	2.7
1	1	1.44444	1.375	1	1.2	1.21429	1.77778	1.46154	2.14286	1.33333	0.9	1	1.83333	1.42857	1.8	1.83333	1.66667	1.14286	1.7	1	0.857143	1	1.28571	2.125	1.2
2	1.125	2.11111	0.125	0.428571	0	1.14286	1.44444	2.07692	2.28571	0.333333	1.6	1.83333	1.16667	0.714286	0.2	0.833333	1	1.28571	0.6	1.28571	0.428571	1.25	1.85714	0.875	1.6
2	0.375	2.66667	1.125	0	0.1	0.142857	1	0.769231	1.71429	1.16667	0.4	0.333333	0	0	0.6	0.333333	0.888889	0	2.1	0.642857	0.142857	1.5	1.14286	0.625	0.1
2	0.625	0.888889	1.75	0	0	0.428571	0.111111	0.0769231	1.14286	1.16667	0.6	0.166667	0	0.285714	0.8	0.333333	0.444444	0	1.2	0.928571	1.85714	1.75	0.571429	0.25	0.3
2	1.375	1.66667	1.5	0.214286	0.3	0.785714	1.88889	0.153846	2.28571	0.166667	1	1.66667	0.666667	1.28571	0.4	0.0833333	1.66667	0.714286	0.9	0.928571	1.14286	2.25	1.14286	0.25	2.1
1	1.125	1.55556	1.5	1.64286	1.5	1.64286	1.55556	1.61538	1.57143	1.66667	1.7	1.83333	1.33333	1.28571	1.4	1.33333	1.22222	1.28571	1.9	1.57143	1.71429	1.25	1.42857	1.25	1.3
1	1	0.111111	1.25	0.714286	0	0.142857	1.77778	0.0769231	0	0.833333	0.8	1.83333	0	0.142857	0.4	0.166667	0.333333	1.71429	1.2	1.07143	1.85714	1.75	0.142857	0	0.4
2	1.125	1.11111	1.625	2	1.8	1.64286	1.88889	1.46154	1.71429	1.83333	1.5	1.33333	1.83333	1.42857	1.6	1.58333	1.66667	1.42857	1.7	1.78571	1.42857	2	1.57143	1.625	1.8
2	2.375	1.33333	1.625	0.428571	0.3	0.857143	1.66667	0	0.571429	1	1.1	0	0.833333	0.285714	0.6	0.333333	0.555556	0.857143	1.1	0	2	2	0.714286	0	0.9
2	2.375	0.888889	0.125	0.142857	1	1.57143	0.444444	1	2.28571	0.166667	0.7	0.166667	0.666667	0.428571	0.8	0.416667	0.333333	2.28571	0.5	1.35714	0.571429	1	1.28571	1	0.9
2	0.5	1.55556	1.25	0.0714286	0.9	0.5	1.11111	0.384615	0.571429	0.833333	1.3	0.833333	0	0.428571	1	0.75	0.777778	0.428571	1.3	0.5	2	1.5	0.142857	1.875	0.2
1	1.25	1.88889	2.125	1.57143	2	1.71429	1.22222	1.46154	1.42857	1.66667	1.7	1.33333	2	1.57143	2.2	1.91667	1.33333	1.28571	1.7	1.78571	1.71429	2.75	1.85714	1.875	1.8
2	1.375	2.22222	1.25	0.642857	0.6	1.64286	2.11111	1.07692	1.42857	0.166667	1	1.83333	1	1	0.6	1.25	1.33333	1.42857	0.5	0.857143	1	1.75	1.14286	1.375	1.7
1	0.625	0.888889	1.75	0.357143	1.2	0.214286	1.22222	0.153846	0.714286	0.666667	0.9	1.16667	0	0.428571	0.8	0.5	1.22222	0.571429	1.6	1.14286	2	1.75	0.285714	0.5	0.1
1	2	2	0.5	0.714286	0.3	1.71429	1.88889	2	1.14286	0.5	1	1	2.66667	1.57143	0	0.916667	1.11111	1.85714	1.4	0.714286	0.714286	1.25	2	1.625	2.1
1	2	2.11111	0.75	0.357143	0.4	1.35714	1.77778	0.769231	1.14286	0.666667	1	0.833333	0.666667	1.14286	0.2	0.583333	1.55556	1.57143	1.7	0.571429	2.14286	1.25	0.857143	0.5	1.2
1	1.375	1.88889	1.875	0.857143	0.6	0.785714	1.22222	1.38462	0.857143	1.33333	1.2	1	1.33333	0.285714	1	1.5	1.77778	1.28571	1.8	1.14286	2	1	1.42857	1.25	0.7
2	0.875	2	2	0.142857	0.5	0.285714	2.33333	1.61538	2	1.16667	0.9	1.66667	0.333333	0.857143	1.4	1.25	1.44444	1.14286	1.9	0.642857	1.85714	2	0.714286	1	0.7
2	0.5	1.22222	0	0.0714286	0.2	0.5	1.33333	0.230769	2.14286	1.16667	0.6	1	0.333333	0.285714	0.4	0.5	1.11111	0.857143	1	1.28571	0.142857	1.25	0.428571	0.375	1.4
2	0.75	2	0.5	0.0714286	0.1	1.64286	1.11111	1.61538	1.57143	1	0.8	0.166667	2	0.857143	0	1.08333	0.777778	0.857143	2.1	1.5	0.142857	0	1.85714	2	1.2
1	1.625	1	0.375	0.642857	0.7	0.642857	1	0.846154	0.428571	0.5	1.5	0.666667	0.166667	0.428571	0.4	1	0.666667	1.71429	1.4	1.57143	2.42857	0.75	1.42857	0.625	0.7
2	0.5	2.44444	1.875	0.285714	0.1	1.35714	1.44444	1.46154	1.28571	1.5	0.9	1.33333	0.333333	0.428571	0.8	0.666667	1.55556	1.85714	1.5	0.5	0.857143	1.25	0.428571	0.875	0.9
1	1.25	1.66667	1	1.07143	1.1	0.642857	1.44444	1.46154	0.428571	0.5	1.3	1.83333	0	1.28571	1.2	0.916667	2.11111	1.42857	1.3	1.21429	1.85714	2	1.28571	0.375	0.9
1	1.25	1.55556	1	0.285714	0.8	1.07143	0.888889	1.07692	2.14286	1.33333	1	0.833333	0	0.857143	1.6	0.916667	1.22222	0.571429	1.7	0.571429	1	1.25	1.28571	0.625	0.6
2	1.375	1.55556	0.25	0.214286	0.3	1.21429	1.77778	1	2.14286	1	1.3	1.66667	2	0.714286	0.6	0.75	1.55556	0.714286	2.2	1.85714	0.714286	0.25	1.14286	1.375	1.7
1	1.125	1.88889	1.375	0.714286	1.2	0.214286	1	0.846154	1.42857	1.33333	1.5	1.66667	0.5	0.285714	2	0.25	1	1.28571	1.9	0.857143	2.28571	2	1	0.5	1.8
1	1.5	2.77778	1	0.928571	1.1	0.714286	1.55556	2.84615	1.14286	1.16667	1.5	0.5	0.333333	0.714286	0.4	0.416667	2.22222	1.85714	2.5	1.5	1	0.75	1.85714	0.125	1.7
1	1.875	1.77778	0	0.357143	0.2	2.35714	1.55556	2.69231	1.57143	0	1.3	1.33333	1.83333	0.285714	0	0.333333	0.444444	1.28571	2.2	0.5	0	0	2	0.5	2.3
2	1	2.66667	1.625	0.357143	1.4	0.285714	1.22222	0.307692	1.57143	0.333333	1.1	1.83333	0.833333	0.714286	1.2	0.5	1.55556	1.28571	1.7	0.642857	1.42857	2	0.857143	0.25	0.2
2	1	2.33333	0.125	0.142857	0.2	0.714286	1.77778	0.923077	2	0.166667	0.3	0.5	0.833333	0.428571	0.4	1.25	1.44444	0.428571	2.1	0.857143	2.71429	1.75	1.42857	0	1.3
1	2.375	1.33333	0.625	0.285714	0.7	2.78571	1.66667	0.615385	1.71429	0	1.2	0.333333	0	2	1.4	0.25	1.44444	0.285714	0.9	0.928571	0.571429	0.5	2	0	0.6
2	1.875	2.33333	0	0.214286	0.1	1.5	1.77778	0.615385	1.57143	0.166667	1.2	1.33333	0.833333	0.428571	0	0.333333	1.44444	1.57143	1	0.142857	1.85714	1.75	1.71429	0.25	1.8
1	0.5	0.555556	0.75	0.571429	0.5	0	0.666667	1.38462	1.14286	1.66667	1	0.833333	0.833333	0.571429	1.2	0.5	1	1.85714	0.8	1.14286	1.85714	0.5	1	0.625	0.6
1	0.75	1.22222	2	1	1.1	0.357143	0.888889	1	1.28571	1.66667	1.3	1	0.166667	1.14286	1	0.666667	1.55556	1.57143	1.7	1.71429	1.85714	2	1.42857	0.875	1.2
1	2	1.55556	1.375	1.57143	1.3	1.71429	1.33333	1.30769	1.57143	1.83333	1.5	1.33333	1.66667	1	2	1.5	1.33333	1.14286	1.8	1.28571	1.57143	1.25	2.28571	1.75	1.1
2	1.25	1.77778	0	0	0.3	0.928571	0.111111	0.384615	2.42857	0.666667	0.7	0	0	1.28571	0	0.333333	0.888889	0.285714	1.6	1.28571	0.571429	0.25	1	0.25	1.1
2	0.625	2.44444	0.875	0.5	0.2	0.214286	1	0.0769231	1.42857	0.5	1.1	1	0	0.428571	0	0.916667	0.666667	0.714286	0.6	1.21429	1	0.5	1	0.375	0.1
2	1.375	1.33333	0.625	0.142857	0.3	0.571429	0.666667	0.230769	2.14286	0.833333	1	0	0	1	0.4	0.166667	0.666667	1	0.7	1	0.142857	1.75	0.571429	0	0.7
1	0.625	0.444444	0.375	0.285714	0.1	0	1.44444	0.846154	0.142857	1	0	0.333333	0.666667	0.285714	0.2	0.75	1.55556	1.28571	1.1	0.571429	2	0	1.42857	1.125	0.5
1	0.5	0.111111	0.375	0.642857	1.4	0	0.333333	0	0.428571	0.666667	1.4	0.333333	0.833333	0.285714	1.8	0.583333	0.666667	2	1.1	1.57143	2.14286	0.25	1.14286	0.5	1.7
2	1.75	2.66667	0	0.357143	0.3	1.21429	0.222222	1.23077	0.714286	1	1.4	0	1	0.428571	0.6	0.25	0.555556	0	1.2	1.07143	0	0	3	1.125	1.3
1	1	1.11111	1.25	0.357143	1	0.714286	1	1.69231	1.28571	1.66667	0.9	0.833333	0.833333	0.571429	1.4	1	1.55556	0.714286	1.6	1.71429	1.85714	0.75	1.42857	1.125	0.7
1	1.625	1.88889	0.875	0.428571	0.9	1.28571	1.66667	1.38462	2.14286	0.5	1.5	1.33333	0	1.28571	1	1.08333	1.33333	1.14286	1	1.42857	1.71429	1	1	1.375	0.9
1	1.75	1.44444	1.5	1.71429	1.7	1.85714	1.55556	1.92308	1.85714	1.83333	1.7	1.66667	1.66667	1.42857	1.6	1.83333	1.44444	1.14286	1.3	1.35714	1.42857	1.75	0.857143	1.25	1.6
1	1.375	1.88889	2	1.28571	1.8	0.928571	1.44444	1.30769	2	1	1.5	1.5	0.833333	1	1.6	1.25	1.55556	1.42857	1.2	1.28571	2.14286	1.25	1.57143	1.5	1.1
1	1.75	1.44444	0.875	0.785714	0.7	1.64286	1.44444	0.769231	1	0.833333	0.8	1.66667	2.33333	1.42857	1	0.666667	0.888889	0.857143	0.6	1.28571	0.714286	1	1.28571	1.375	2.2
1	2	2	0.5	0.571429	0.6	1.64286	1	1.38462	1.71429	0.666667	1.3	0.833333	1	0.714286	0.8	1.16667	1.44444	1	1.3	0.857143	1.71429	1.25	1.42857	1.625	1
1	1.625	1.55556	1.5	1.14286	1.5	1.64286	1.22222	1.38462	1	1.5	1.4	1.5	1.5	1.28571	1.4	1.33333	1.22222	1.42857	1.7	1.5	1.14286	1.5	1.42857	1.375	1.5
2	0.375	1.33333	2.25	0.0714286	0.9	0.357143	2	0.846154	1.28571	1.16667	0.4	1	0	0.714286	1.2	0.0833333	1.55556	0.285714	2.3	1.35714	2	0.75	1.57143	1	0
2	1.875	2.11111	1.875	0.928571	0.8	1.57143	2	1.15385	1.42857	0.166667	1.3	0.833333	1.66667	2.14286	0	1	1	2.42857	0.5	0.357143	2.42857	2.75	2.28571	0.125	2
1	0.375	1.66667	1.875	0	0.1	0.428571	0.444444	1.61538	0.857143	0.833333	0.7	0.333333	1	0.428571	0.2	0.333333	1.11111	0.571429	1.3	0.785714	1.85714	0.75	2.57143	0.5	1.2
1	1.25	2.66667	1.125	0.214286	1.1	0.642857	1.55556	0.538462	0.142857	1.16667	1.1	0	0.666667	0	0.6	0.666667	0.888889	1.28571	0.2	0.714286	1.71429	1	1.85714	1.75	1.2
2	1.25	2.55556	1.875	0.571429	1.2	0.5	0.111111	2.15385	0.714286	0.833333	0.3	1.16667	0.5	0.428571	1.2	0.666667	0.888889	1.71429	2.1	1.07143	1.14286	1	0.857143	0.375	0.8
2	0.375	1.88889	0	0.571429	0.8	0.285714	2.22222	0.769231	2.42857	0.5	1.6	1.66667	0	0.571429	0.8	0.916667	2	0.714286	2.4	1	0.857143	1	0.714286	0.875	0.7
1	1.625	2.88889	0.5	0.428571	0.7	1.07143	2.55556	0.692308	1.85714	0.666667	1.5	1.16667	0.666667	0.857143	0	0.25	1.77778	0.571429	1.3	1	1.57143	1	1.28571	0	0.7
1	0.75	1.22222	1.5	1.35714	1.4	1.71429	1.66667	1.23077	1	1.33333	1.5	1.66667	1.5	1.42857	2	0.833333	1	1.42857	1.2	1.5	1.42857	1.5	1.42857	1.375	1.1
1	0.25	0.333333	2.625	1.07143	1.4	0	0.222222	0.769231	0.428571	2.5	0.9	0	0	0	2.4	0.0833333	1.11111	1	2.7	0.285714	1.85714	1.5	0.142857	0.375	0
2	1	2.55556	0.125	0.214286	0	1	1	0.461538	1.57143	0.333333	1.6	0.166667	0.166667	0.142857	0.2	0.416667	1.33333	0.714286	2	0.285714	1.28571	0	1.57143	0.75	1.2
1	1	2	0.75	0.5	1.1	0.714286	1.77778	0.923077	1	0.5	1.1	1.83333	0	1	1	0.333333	1.22222	1.42857	1.2	1.71429	2	0.75	1.28571	0.625	0.8
2	1.375	1.88889	1.625	1.42857	1.4	1.78571	1.77778	1.07692	1.42857	1	1.4	1.33333	1.16667	1.28571	2	1.25	1.22222	0.857143	1.5	1.5	1.42857	1.25	1.42857	1.5	1.7
2	0.625	2	1	0.142857	0.2	0.785714	2.11111	0.461538	2.14286	1.16667	1.4	1.5	1.5	1.42857	0.8	1.33333	1.66667	1.28571	1.4	1.21429	1	1.75	1.57143	1.125	1.6
1	2.5	2.33333	1.25	1	1.7	1.5	1.88889	1.46154	1.28571	0.166667	1.6	1.16667	1.66667	1.28571	1.4	1.08333	2.11111	1.85714	1.4	0.571429	2.42857	1.75	1.85714	0.375	1.6
2	0.875	1.88889	0.5	0.5	0.5	1	2.22222	0.615385	1.57143	0.833333	1.7	1.83333	0.5	1.14286	0.6	0.583333	1.44444	0.714286	1.1	0.785714	2.42857	1.5	0.857143	1.25	0.6
1	0.75	2.44444	1.875	1.21429	1.2	1.28571	1.66667	1.76923	1.42857	1.5	1.7	0.833333	0.5	1.14286	1.6	1.33333	1.77778	1.28571	2.5	1.64286	0.714286	0.75	1.57143	1.25	0.5
1	1.625	1.11111	1.125	0.5	1.1	1.42857	1.77778	1.61538	1.14286	0.833333	1.4	1.33333	0	1.14286	1.2	1	1.11111	1.57143	1.1	1.21429	2	1	1.28571	0.75	0.9
1	1.375	1.66667	1.375	1.71429	1.5	1.57143	1.88889	1.53846	1.14286	1.83333	1.2	1.33333	1.66667	1.28571	1	1.16667	1.44444	1.28571	1.2	1.78571	2.14286	1.75	2	1.75	1.4
2	0.875	2.33333	0.75	0.142857	0.8	1.57143	0.666667	0	2.71429	0.666667	1	1.66667	0.666667	1	1	0.666667	1	0.428571	1.7	1	1.71429	0	1.28571	0.25	1.3
2	1.125	2.33333	1.5	0.5	1.2	1.28571	1.33333	0.153846	1.85714	0.166667	0.9	1.16667	0.166667	0.571429	1.2	0.416667	1.44444	0.714286	1.9	1.14286	2.28571	2	1.85714	0.375	0.7
2	1.75	1.88889	0.25	0.714286	0.5	1.28571	1.55556	1.38462	1.85714	1.16667	1.6	1.83333	1.83333	1.28571	0	0.75	1.55556	1.28571	1.5	1.64286	2	0.75	0.714286	1.125	1.8
2	0.625	1.77778	0.75	0.142857	1.1	0.214286	0.444444	0.615385	2.14286	0.666667	0.3	0	0.333333	0	1.2	0.0833333	0.111111	0	0.4	0.714286	0.857143	0.75	0.285714	0	0.3
2	0.25	2.88889	0	0	0	0.285714	0.111111	0.153846	0.428571	0.166667	0.3	0.5	0	0.142857	0	0.25	0.444444	0.428571	2	0.285714	1.14286	0.25	0.285714	0	0.5
1	1.125	0.111111	1.375	0.785714	1	0.571429	0.222222	0.153846	0.142857	0.333333	1	0.5	0	0.142857	1.2	0.166667	0.333333	2	0.7	0.857143	1.85714	0.5	0.857143	0	0.4
1	0.625	0.666667	0.5	0.0714286	0.2	0.214286	0.888889	0	0.285714	0.666667	1.2	0	0	0.428571	0.4	0.75	0.444444	0.285714	1.2	0.785714	1.85714	0	0.571429	0.875	0.6
1	1.25	2.55556	1.375	0.357143	1.1	1.21429	0.666667	0.769231	1	0.333333	1.1	1	0.666667	0.428571	0.6	0.666667	0.777778	1	0.8	1.07143	1.42857	0.5	0.857143	0.25	0.6
1	0.25	1	1.25	0.285714	0.6	0.357143	0.444444	0	0.571429	1	0.5	1	0.166667	0.714286	0.4	0.416667	1.88889	1.42857	1.2	1.57143	1.85714	1.75	0.571429	0.5	0.2
1	1.625	2.11111	0.375	0.5	0.2	1.07143	1.22222	1.53846	1.42857	0.5	1.2	0.166667	2.33333	0.571429	0.2	0.583333	1.55556	0.428571	1.7	1	2	0.5	1.57143	1.125	1.1
1	1.125	1.88889	1.25	0.5	1	1.07143	2.22222	1.07692	0.142857	0	0.9	1.66667	0.166667	1.28571	0.6	0.75	1.22222	2.71429	0.5	1	2.28571	1.5	1.71429	0	0.5
1	0.5	1.22222	1.25	0.142857	0.7	0.285714	1.55556	0	0.857143	0.5	0.1	0	0.333333	0.142857	1.2	0.0833333	0.444444	0.428571	0.5	0.571429	2.14286	1.75	1.14286	0	0.5
2	1.5	2.77778	0	0.428571	1.1	1	1.88889	0.0769231	1.42857	0.166667	1.4	0.833333	1.16667	1.14286	0	0.25	0.777778	0.714286	1.3	0	0.428571	0.25	0.857143	1	2.2
1	1	1.66667	2.5	1.28571	1.6	1.28571	1.66667	1.15385	1.42857	1.33333	0.9	1.16667	1.66667	1.42857	1.6	1.25	1.55556	1.28571	1.5	1.78571	1.85714	0.25	1.85714	1.125	1.1
2	1.25	2.77778	0.875	0.214286	0.7	1	1.11111	0.692308	1.42857	1	0.5	1.83333	1.16667	0.571429	0.8	0.5	1.44444	0.714286	1.6	1.07143	1.14286	2	1.85714	1.625	1.1
2	1	1.88889	0.625	0.142857	0.3	0.785714	1.22222	0.384615	2.28571	0.666667	0.6	1.16667	0.166667	0.285714	0.6	0.0833333	0.666667	0.285714	1.6	0.214286	0.714286	1	0.571429	0	1.1
2	0.875	1.88889	1.125	0.571429	0.2	1	1.11111	1	1.28571	0.333333	1.1	0.5	0.333333	0.428571	0.2	0.916667	1.66667	0.714286	1.2	1	1.85714	2	0.857143	1.375	0.5
2	1.75	2	0	0	0	1.71429	0.888889	1.30769	1.42857	0	1.5	1.16667	2.33333	0.571429	0.6	1.33333	1.44444	1	1.5	1.21429	1.14286	2	0.428571	1.625	1.8
2	0.875	1	1.75	0.428571	1	0.357143	0.666667	2.15385	1.42857	1.16667	1.1	1.33333	1.66667	0.857143	1.2	0.916667	1.22222	1.28571	1.4	0.571429	1.85714	1	0.428571	2.5	1.1
2	1.25	2	1	0.571429	1.1	0.714286	2.11111	0.692308	1.57143	1.16667	1.4	1.83333	0.833333	1	2.2	1.16667	1.11111	1.14286	1.4	0.785714	1.85714	0.75	0.571429	1.75	1.2
2	1.625	1.22222	1.5	1.07143	1.6	1.64286	1.66667	1.69231	1.14286	1.66667	1.5	1.83333	1.83333	1.28571	2.2	2	1.66667	2.14286	1.4	1.85714	1	1.5	1.28571	1.75	1.3
1	2	1.55556	0.5	0.5	0.2	1.85714	1.22222	1.23077	1.28571	0.5	1.7	1.33333	2	1.14286	0.4	0.666667	1.11111	2.14286	1.6	0.714286	0.571429	0	1.85714	0.75	2.2
2	1	1.22222	0.5	0.857143	0.9	1	1.44444	2.84615	1.71429	0.666667	1.7	0.5	1	0.857143	0.8	1	1.66667	1.28571	0.4	0.857143	2.85714	1.25	2.42857	2	1.7
1	0.625	2	1.625	0.5	0.3	0.928571	0.777778	0.384615	2.14286	0.833333	1.5	1.5	0.5	1	0	0.166667	0.555556	0.142857	0.7	1.07143	1.57143	0.5	0.571429	0.125	0.8
2	0.5	0.555556	0.375	0.428571	0.7	0.428571	1.33333	0.923077	1.42857	0.333333	1	1.33333	0.333333	0.714286	1.4	0.833333	1.33333	1.14286	1	1	2.28571	0.25	1.14286	0.75	1.5
2	0.875	2.33333	1.375	0.214286	0.8	1.5	2.22222	2.38462	1.71429	1	0.8	1.5	0.666667	1.14286	0.8	2.08333	1.66667	0.714286	1.9	1	2	2	1.42857	1.75	0.8
1	1.75	1.66667	1.5	1.64286	1.7	1.5	1.44444	1.15385	2.14286	1.83333	1.4	1.83333	1.83333	1.57143	1.2	1.33333	1.77778	2.42857	1.4	1	1.14286	1.75	1.71429	1.75	1.2
1	1.375	1.44444	1.5	1.14286	0.9	0.928571	1.33333	1.30769	1.42857	1.83333	1.2	1.66667	1	1.42857	1.2	1.16667	1.44444	1.42857	1.2	1.57143	1.85714	0.75	1.28571	1	1.1
1	0.125	0.111111	0.5	0.0714286	0.3	0	0	0	0.142857	0.666667	0	0	0	0	0.4	0	0	0.571429	0	1.14286	0.142857	0	0.571429	0.25	0.2
2	0.375	0.333333	0.625	0.214286	0.4	0	0	0	0.285714	0.666667	0	0	0.166667	0	0.6	0.0833333	0	0.571429	0.1	1.28571	0.142857	0	0.571429	0	0.1
2	0	0.222222	0	0	0.1	0	0	0	0.285714	0	0	0	0.5	0	0	0	0	0.428571	0.6	0.571429	0.571429	0	0.428571	0	0.3
1	1	1.11111	1.5	1	1	0.785714	1	1	1	1.33333	1.2	1	1.16667	0.857143	1.4	1	1	1.28571	1.3	1.35714	1	1	1.14286	1.25	1.4
1	0.25	0.555556	0	0	0.1	0.0714286	0.222222	0	0	0.166667	0.1	0	0.166667	0	0	0	0.111111	1.14286	0.1	1	0	0.25	0.285714	0	0.5
1	0.625	0.555556	0.625	1	0.7	0.571429	1.22222	0.692308	0.714286	0.5	0.6	1.16667	0.666667	1	0.2	0.833333	0.777778	1	1	1.5	1	0.25	1.14286	0.75	0.8
2	0.5	0.333333	0	0.0714286	0.3	0.214286	0	0	0.714286	0.666667	0	0.166667	0.833333	0	0	0.166667	0.222222	0.142857	1.2	0.428571	0	0	0	0	0.1
1	0.5	0.666667	0.5	0.142857	0.6	0.142857	0.333333	0	0.857143	0.5	0.3	0.333333	0.666667	0.142857	1	0.0833333	0.444444	0.857143	0.8	1	0.714286	1	0.857143	0.5	0.4
2	0.25	1	0	0.642857	0.4	0.285714	0	0	0.571429	1	1	0.5	0.833333	0.142857	1.2	0.333333	0.444444	0.285714	1.2	0.571429	0	0	0.571429	1.5	0.5
2	1.625	1.55556	1.625	1.35714	1.2	1.5	1.44444	1.53846	1	1.33333	1.4	1.16667	1.33333	1.57143	1.4	1.08333	1.44444	1.42857	1.2	1.57143	1.57143	1.5	1.57143	1.5	1.4
1	0.5	1	0.25	0.357143	0.3	0.285714	0.333333	0.153846	0.428571	0.5	0.3	0.666667	0.666667	0.857143	0.2	0.0833333	0.444444	1	0.4	1	0.571429	1.25	1	0.125	1
2	0.625	1.77778	1.375	0.214286	0.9	1.42857	1.44444	0.615385	1.57143	0.666667	1.2	1	0.5	0.428571	0.2	0.583333	1.66667	0.571429	0.9	1.35714	1.14286	0.75	1.14286	0.625	0.4
1	2	1.77778	0.375	0.571429	0.5	1.14286	2.55556	0.769231	0.857143	0.333333	0.7	1.33333	1	1	0.2	1	0.666667	1.28571	0.8	1.28571	1.42857	0.75	1.14286	0	1.9
2	0.75	2.33333	1.625	0.285714	1.4	0.642857	0.555556	0.230769	1.28571	1.16667	0.8	0.166667	1.33333	0.285714	0.8	0.833333	1	0.714286	1.8	0.928571	1.71429	1.25	1.14286	0.5	1.2
1	1.25	1.77778	1	1.07143	1.1	1	1.22222	1	1.14286	1	1.6	1	1	1.14286	1.2	1.08333	1.33333	1.28571	1.3	1.28571	1.42857	1.25	1.57143	1	1.1
1	1	0.666667	0.625	0.214286	1	0.642857	0.444444	0.461538	0.285714	0.5	0.6	0.666667	0.833333	0.714286	1.2	0.666667	1	1.14286	1	1.71429	0.857143	0	1	0.75	0.4
2	1.375	2.22222	1.125	1	1.3	1.28571	1.22222	1.38462	1.85714	1	1.6	1.83333	1	1	1.4	1.33333	1.22222	0.857143	1.8	1.35714	1.71429	1.5	1.57143	1.375	1.2
1	1.5	1	1.125	0.642857	0.8	0.571429	1	1	0.857143	1.16667	1	0.166667	0.666667	1	0.6	0.833333	1	1.57143	1	1.14286	0.857143	1.25	1	0.5	1.2
2	1.625	1.44444	1.125	1.28571	1	1.21429	1.33333	1.46154	1.85714	1.16667	1.4	1	0	0.428571	1.6	1	1.44444	1.57143	1.7	1.28571	1.71429	2	1.71429	1.25	1.7
1	1.125	1.33333	1	0.928571	1	0.714286	1.33333	1	1	1	1	1	0.833333	0.857143	1	1.16667	1.22222	1.14286	1.3	1.28571	1.14286	1	0.857143	1.125	1
1	0.5	1.11111	0.375	0	0.2	0.428571	0.222222	0.230769	0.428571	0.666667	0.1	0.666667	0.166667	0.285714	0.2	0	0.444444	0.285714	0.4	1.07143	0.571429	0.25	0.428571	0.125	0.1
1	0.25	0.333333	0	0.214286	0.3	0.214286	0.666667	0.230769	0.142857	0.166667	0	0	0.166667	1.14286	0	0.25	0.111111	0.857143	0.2	0.857143	0	0.75	0.857143	0.5	0.5
2	1	1	1.125	1	1	0.928571	1.22222	1	1	1	1.2	1	1.33333	1.14286	1	1	1	1	1.2	1.28571	1.14286	1	1	1.125	1.3
1	0.25	0.333333	0	0.0714286	0	0.0714286	0.222222	0.230769	0.571429	0.333333	0.1	0	0	0	0	0.166667	0	0.428571	0.4	0.428571	0	0	0.714286	0	0.7
2	0	0.111111	0	0.0714286	0	0	0	0.0769231	0.571429	0.333333	0.2	0	0.166667	0	0.2	0.666667	0.111111	0.428571	0.5	1.07143	0	0	0.714286	0.5	0.8
1	0.75	0.444444	0.25	0.5	0.8	0.0714286	0.111111	0.0769231	0.142857	0.5	0.6	0.333333	0.666667	0.714286	1.2	0	0.222222	1.42857	0.5	1.35714	0.428571	0.75	0.714286	0.25	0.5
1	0.125	0.333333	0	0.214286	0	0	0	0	0.428571	0.333333	0.6	0	0.333333	0	0	0	0	0.857143	1	0.142857	0	0	1.14286	0	0
2	2.125	1.66667	0.75	1	0.6	1	1.33333	1	1.28571	0.833333	1.5	1.66667	1.66667	1.42857	0.8	1.08333	1	1.28571	1.3	1.14286	0.857143	1	1.14286	1.125	1.7
2	1.125	1.11111	1	0.571429	1	0.642857	1.11111	0.692308	1	1.16667	0.9	1	1	0.857143	1.4	0.666667	1	1	1.1	1.28571	1.14286	1.25	0.857143	0.5	1.2
2	1.5	1.22222	1.125	1.14286	1.5	1.5	1.44444	1.46154	1.57143	1.16667	1.3	1.66667	1.33333	1.14286	1.4	1.33333	1.33333	1.57143	1.5	1.28571	1.28571	1.5	1.14286	1.125	1.3
2	0.125	0.333333	0	0.285714	0.3	0	0	0	0.571429	0.5	0.7	0.5	0	0.142857	0.4	0.5	0.333333	1.14286	1	0.5	0.571429	0	0.714286	0.25	1.9
1	0.625	1	1.125	0.928571	0.9	0.5	0.888889	1	1	1	0.7	1	0.5	0.714286	1.2	0.833333	1.11111	1	1	1.42857	1.28571	1	1.14286	1.25	1
2	1.125	1.44444	0.25	0.857143	0.6	1.07143	0.888889	0.923077	1.14286	0.666667	1.2	1.16667	1	0.571429	1.2	0.833333	1	1	1.1	1.5	1	1	1.28571	0.75	1
1	1	0.666667	0.25	0.214286	0.7	0.142857	0.444444	0.230769	0.142857	0.666667	0.1	0.833333	0.5	0.428571	0.4	0.166667	0.111111	0.142857	0.1	1.35714	0.142857	0.25	0.857143	0.125	0.2
2	1.25	1.22222	0.75	1.14286	0.3	1.28571	1.11111	0.923077	1.71429	1.5	1.1	1.33333	1.16667	1	1	0.916667	1.11111	1.14286	1.6	1	0.571429	1	1.28571	1.625	1.6
1	0.5	0.222222	0	0.357143	0.6	0.214286	0	0	0	1.16667	0.7	0.833333	1.5	0.142857	0	0.0833333	0.222222	1.14286	0.3	1.14286	0	0.5	1.14286	0.25	2.2
2	0.25	0.777778	0.875	0.0714286	0.1	0.142857	0.666667	0	0.142857	0.166667	0.1	0	0	0.142857	0.6	0.0833333	0.333333	0.428571	0.7	1.14286	0.571429	0.5	0.571429	0	0.2
2	0.875	1.33333	0.125	0.285714	0.2	0.285714	1	0.307692	1.14286	0.666667	0.4	0.333333	0.833333	0.285714	0.6	0.416667	0.888889	1	1.6	0.642857	0.285714	0	0.857143	0.875	1.1
1	0.125	0.333333	0.875	0.142857	0.5	0.0714286	0.888889	0.0769231	0	0.5	0.3	0.166667	0.833333	0.285714	0.4	0.333333	0.444444	0.285714	0.3	1.28571	0.142857	0.5	0.857143	0.125	0.8
1	1.625	1.55556	0.75	0.571429	0.6	1.42857	1.33333	0.846154	1.42857	0.833333	1.2	1	1.33333	0.571429	0.8	1.16667	1	1.42857	1.6	1	0.714286	1	0.857143	1.125	1.7
1	0.5	1.11111	0.75	0.571429	0.8	0.214286	1.33333	0.307692	1	0.833333	0.9	0.166667	0.333333	1.14286	0.6	0.5	1.11111	0.571429	0.4	1.14286	0.857143	0.25	0.571429	0.625	0.5
2	0.875	0.666667	0.625	0.214286	0.5	0.5	0.888889	1.15385	1.14286	1	0.5	0.666667	1.16667	0.571429	0.2	0.833333	1	0.857143	1.3	1.21429	0.142857	0.5	1.14286	1.875	1.3
2	1.75	1.66667	1.625	1.21429	1.5	1.5	1.44444	1.23077	1.85714	1.5	1.3	1.5	1.5	1.28571	1.8	1	1.88889	1.85714	1.5	1.28571	1.71429	1.5	0.857143	1.375	1.6
1	1.25	1.44444	1.125	1	1.4	0.642857	0.888889	1.92308	1.14286	1	1.1	1	1.33333	1	1.2	1.25	1.22222	1.14286	1.6	1.71429	1.28571	1	1	1.75	1
2	1	1.77778	1	0.571429	0.8	0.857143	1.55556	1	1.57143	0.833333	1.7	1	1.16667	0.714286	1	0.5	1.22222	1.28571	1	1.14286	1	1	0.714286	0.125	1.5
2	0.75	1.66667	0	0	0.1	0.214286	1	1	1.28571	0.5	1	0.5	2	0	0	0.166667	1.11111	1.14286	2.1	0.285714	0.857143	0	0.571429	0	1.4
1	0.375	0.444444	0.375	0.0714286	0.1	0	0	0	0	0.333333	0	0.166667	0.166667	0.142857	0	0	0	0	0.3	0.714286	0	0	0.571429	0.25	0
1	0.25	0.333333	0	0.0714286	0	0	0.111111	0	0	0	0	0.166667	0.166667	0	0	0.166667	0.111111	0.571429	0.2	0.857143	0	0.25	0.714286	0	0
2	0.375	0.222222	0	0	0.1	0	0.444444	0	1	0.333333	0	0	0.166667	0	0	0.583333	0.222222	0.571429	0.2	1	0	0	0.857143	1	0.6
1	0.125	0.222222	0	0.0714286	0.2	0	0.222222	0	0.571429	0.166667	0.1	0.333333	0.166667	0.142857	0.2	0.0833333	0.111111	0.428571	0.1	1.5	1	0	0.714286	0	0
1	0.5	0.444444	0.625	0.5	0.7	0.571429	0.888889	0.692308	0.571429	0.833333	0.5	0	0.666667	0	1.2	0.333333	0.888889	1.14286	0.5	1	0.714286	1	1.14286	1	0.6
2	0.375	1.22222	0.875	0.571429	0.3	0.357143	0.444444	0.538462	0.714286	0	0.3	0.333333	0.333333	0	0.6	0.25	0.555556	0.571429	0.2	1.57143	0.428571	1	1.42857	0.625	1.1
2	1.125	1.11111	1	1.07143	1	1	1	1	1.14286	1.16667	1	1.16667	1.16667	1.14286	0.8	1	1.22222	1.42857	1.4	1.28571	1.14286	1.5	1	0.875	1
2	0.375	0.555556	0	0	0.1	0	0	0	0.285714	0.5	0.3	0.166667	0.333333	0	0.2	0.0833333	0.111111	0	0.3	0.785714	0	0	0.571429	0	0.3
1	0.125	0.555556	0	0.142857	0.1	0	0.222222	0	0.428571	0	0.4	0	0	0	0	0	0	0.285714	0.3	1.64286	0	0	0.571429	0	0.2
1	0.5	0.888889	0	0	0.1	0.142857	0	0	0.428571	0.166667	0.2	0	0.166667	0	0	0	0	0.285714	0.7	0.357143	0.285714	0	0.142857	0.25	1.2
1	0.875	0.111111	1	0.142857	0.2	0	0.222222	0	0	0.166667	0	0.333333	0.166667	0.142857	0	0	0.555556	0.285714	0.8	1.21429	0.142857	0.5	0.571429	0.125	0
1	0.625	0.777778	0.75	0.571429	0.5	0.428571	0.666667	0.769231	0.714286	1.16667	0.9	0.333333	0.833333	0.428571	0.6	0.583333	0.666667	1.28571	1.1	1.21429	0.285714	0.25	1.14286	0.625	1
1	1.25	1.33333	1.125	1.07143	1.3	0.785714	1.44444	1	1.28571	1.33333	1.2	1	1.16667	0.857143	1.4	1.33333	1.33333	1.42857	1.3	1.14286	1.28571	1.75	1.42857	1	1.3
1	0.5	1	0.25	0.428571	0.3	0.214286	0.888889	0.538462	0.857143	0.5	0.3	0.833333	0.166667	0.285714	0.4	0.416667	1.22222	1	0.7	1.5	0.142857	0.75	0.857143	0.125	0.8
1	0.5	0	0	0	0.5	0	0.111111	0	0.285714	0.166667	0	0.833333	0.166667	0.285714	0	0.0833333	0	0.714286	0	1.28571	0	0	0.571429	0	0.8
1	0.25	0.888889	0	0.0714286	0.1	0.0714286	0	0	0.428571	0	0.2	0	0	0.142857	0.2	0.166667	0	0.142857	0.1	0.214286	0	0	0.142857	0	0.6
2	0.5	1.66667	0.25	0	0.4	0.5	0.777778	0.384615	0.714286	0.166667	1.2	0.166667	0.666667	0.428571	0.2	0.25	0.666667	1.14286	0.4	1.14286	0.142857	0.5	1.42857	0.375	0.8
2	1.625	1.11111	0.75	0.857143	0.7	0.642857	1	0.769231	1	0.833333	0.4	1	0.333333	0.714286	0.2	0.916667	1.11111	0.428571	0.8	1.57143	1	1	1	1	0.8
1	0.875	0.444444	1.375	0.714286	1.3	0.714286	0.222222	0.769231	0.571429	0.833333	0.9	0.5	0.333333	0.857143	1.4	0.416667	0.555556	1.14286	1.1	0.571429	0.428571	0.5	1	0.5	0.6
2	0.5	0.666667	1.125	0.714286	0.6	0.5	0.666667	0.0769231	0.571429	1.33333	0.7	0.666667	0.5	0.142857	1	0.25	0.888889	0.714286	1.3	1.21429	0.428571	1.5	0.857143	0.375	0.7
2	0.25	0.555556	0	0.214286	0.4	0	0	0	0.571429	0.666667	0.2	0	0.166667	0	0.8	0	0.333333	0.142857	1.2	1.07143	0.142857	0	0.857143	0.5	0.2
1	0.125	0.222222	0.25	0	0.1	0	0	0	0.428571	0.333333	0.3	0	0.333333	0.142857	0.2	0.0833333	0.444444	0.571429	0.5	1.64286	0.714286	0	0.571429	0.5	0.1
1	1.25	1.33333	0.625	0.928571	1.3	0.714286	1	1	1.14286	0.833333	1.4	1.16667	0.833333	0.857143	1	1.16667	1.11111	1.42857	1.1	1	0.857143	1.25	1.14286	0.75	1.7
1	0.625	0	0.75	0.142857	0	0.5	0	0.307692	0.571429	0.333333	0.6	0.5	0	0	0.2	0.166667	0.333333	1	0.5	0.642857	0	0	0.571429	1.625	0.8
1	1.5	1.55556	1.125	0.857143	1	1.35714	1	1.30769	1.28571	1	1.2	1.5	0.833333	1	1	1.08333	1	1.14286	1	1.35714	1.57143	1	1.42857	0.875	1.4
2	1	0.888889	0.375	0.571429	0.8	0.928571	0.666667	0.307692	0.857143	1	0.7	0.166667	1	0.571429	1	0.666667	1	1	1.1	1.14286	0.571429	1	1.14286	0.625	1.2
1	0	0.222222	1.375	0.0714286	0.1	0	0.444444	0.461538	0.285714	1	0.2	0	0	0.142857	0.6	0	0	0	0	1.42857	0.142857	0	0.571429	1.375	0
1	0.125	0.222222	0.625	0	0	0.0714286	0.111111	0.0769231	0	1.66667	0	0.5	0	0	0.2	0	0.111111	0.285714	0.7	1.64286	0.571429	1	0.142857	0.375	0.1
1	1.125	1.77778	1	1.28571	1.2	1.07143	1.44444	1.46154	1.42857	1.33333	1.6	1.33333	1	1.28571	1.4	1.58333	1.44444	1.57143	1.6	1.5	1	1.25	1.71429	1.25	1.1
1	1.125	1	1	1.07143	0.9	0.928571	1	1.07692	1.28571	1.16667	1.3	1.16667	1	1	1.4	1.16667	1.11111	1.28571	1.2	1.42857	1.14286	1	1	1.125	1.1
1	1.25	1.77778	1	0.928571	1.3	1.28571	1.22222	1.15385	1.42857	1	1.3	1	1.16667	1.42857	1	1.16667	1.33333	1.71429	1.3	1.14286	0.857143	1.25	1.42857	1.125	1.4
1	1.125	1	1	0.928571	0.9	0.928571	1	1	1	1	1.5	1	1.33333	1.14286	1.2	0.916667	1.11111	1.42857	1.7	1.21429	0.857143	1	1.28571	0.875	1.4
2	0	0.333333	1.375	0	0.5	0.285714	0.111111	0	0.714286	1.33333	0.1	0	0	0	0.4	0.166667	0.333333	0.285714	0.8	0.428571	0.571429	0	0.714286	1	0.4
1	1.25	1.33333	0.875	0.857143	0.7	1	1	1	1	1	1.3	1	1.16667	1	1.2	1	1	1.42857	1.8	1.14286	1.42857	1	1.57143	1	2
2	0.375	0.333333	0.5	0.285714	0.2	0.0714286	0.777778	0	0.571429	0.333333	0.7	1	0	0.857143	0.6	0	0.555556	1.14286	0.7	0.714286	0	1.5	0.285714	0	1.1
1	0.625	1.33333	0.75	0	0	0.357143	1.55556	0.0769231	1.85714	0	0.2	0.5	0.833333	0	0	0.5	0.555556	0.285714	1.1	0.857143	0.428571	0.75	0.428571	0.375	0.8
1	0.875	2.11111	0.625	0.357143	0.2	1.07143	0.888889	1.92308	2	1.5	1.7	1.33333	0.833333	0.285714	1	1.5	1.66667	1.28571	1.9	1.57143	0.428571	0.75	1.85714	2	0.6
2	1	1	1.25	0.5	0.6	0.285714	1	0.461538	1.14286	0.833333	1	1.16667	0	0.428571	0.4	0.416667	0.666667	0.428571	0.8	1	0.857143	1.25	0.571429	0.375	0.7
2	1	1	0.875	0.357143	0.4	0.428571	1	1	1	0.666667	1.1	1.33333	1.83333	0.714286	0.8	1	1	1.28571	1.1	1.5	0.142857	0.75	1.42857	1	1.3
2	0.75	1.22222	0.25	0	0.3	0.285714	1.22222	0.846154	1.14286	0.833333	0.4	0.666667	0.5	0	0.6	0.416667	0.777778	0.857143	0.9	1	0.571429	0.5	1.14286	0.625	0.9
1	1.25	1	0.875	0.857143	0.4	0.571429	0.666667	1.69231	0.857143	2	1.3	1	1	0.428571	1	1.25	1	1.71429	1.7	1.21429	1.42857	1.5	1.71429	2.375	1.6
1	0.5	1.77778	1.5	0.785714	1.1	0.428571	0.777778	1.15385	1.14286	1.16667	1.2	1.66667	1.33333	0.571429	1.4	1.16667	1.33333	0.571429	1.8	1.57143	1.28571	1.75	1.28571	1.625	1.2
1	1.5	1.55556	1	1.07143	1.1	1.14286	1.55556	1.15385	1.28571	1	1.4	1	1.16667	1.28571	1.2	1.08333	1.33333	1.85714	1.9	1.5	1.14286	1.5	1.14286	1.125	1.8
1	0.875	0.888889	0.5	0.357143	0.5	0.428571	1.22222	0.384615	0.714286	0.833333	0.6	0.333333	0	0.428571	0.4	0.833333	0.777778	0.714286	0.6	1.28571	0.857143	0.5	1.14286	0.5	0.3
2	0.5	1.66667	0	0.142857	0.1	0.285714	1.11111	0.153846	1	0.333333	0.2	0.333333	0.833333	0.285714	0	0.166667	0.555556	0.857143	1	0.571429	0.142857	0.75	0.714286	0.125	1
1	0.875	1.22222	1	0.357143	0.8	0.642857	1	0.846154	1.28571	0.833333	0.7	1.16667	0.333333	0.857143	1.4	0.833333	1.11111	0.857143	1.2	1.57143	1.71429	2	0.571429	0.625	1.1
1	1.5	0.888889	0.25	0.857143	1.2	0.714286	1.22222	1.46154	0.571429	0.833333	1	0.5	0.833333	0.857143	1.2	1.08333	1.22222	1.57143	1.1	1.14286	0.714286	1.5	1	1.125	1.8
2	1.125	1	1.375	0.714286	0.8	0.928571	1.77778	1	1.28571	1	1	0.166667	0.666667	1	0.8	0.75	1	1	1.3	1.28571	0.285714	1.25	1	0.875	0.9
1	0.25	0.666667	1.375	0.142857	0.4	0.0714286	0.111111	0.0769231	0.857143	1.83333	0.5	0.333333	0	0.285714	1	0.25	0.333333	0.428571	0.7	1.14286	0.142857	1.75	0.571429	0.5	0.1
1	0.25	0.888889	0.375	0.142857	0	0.0714286	0.777778	0.0769231	0.285714	0.5	0.3	0.333333	0.5	0	0	0.0833333	1	1	1.1	1.5	0.571429	1.5	0.571429	0.75	0.9
1	1.5	1.33333	0.125	0.857143	1.1	1	1.33333	1.15385	0.857143	0.833333	0.9	0.833333	1	1.28571	1	0.833333	1.66667	1.71429	1.7	1	1.28571	2	1.28571	0.875	1.7
1	1.25	1.11111	0.75	0.5	1.1	0.928571	1	0.923077	1.57143	2.33333	1.3	0.833333	1.83333	0.714286	1.6	0.833333	1.11111	1.14286	1.4	1.07143	0.571429	1	1.42857	1.125	1.4
2	1	1.77778	1.125	0.142857	0.3	0.428571	0.333333	0.0769231	0.857143	0.5	0.1	0	0.166667	0	0.8	0.5	0.777778	1.85714	1.8	0.428571	0.142857	0.5	1.14286	1.125	0.4
2	1.375	1.55556	0.375	0.214286	0.5	0.928571	1.11111	0.538462	1.71429	0.333333	0.8	1.16667	0.666667	0.714286	0	0.666667	1.11111	1	0.5	1	0.285714	1	0.571429	0.25	1.4
2	1	1.33333	0.625	0.214286	0.2	0.714286	1.66667	0.461538	1.71429	0.833333	1.5	1.5	1	0.857143	0.2	0.416667	0.555556	1	0.5	1.07143	0.428571	0.75	1.42857	1	0.6
1	0.5	0.777778	0.875	0.285714	0.5	0.142857	0.222222	0.307692	0.285714	1.16667	0.6	0.333333	0.666667	0.285714	0.8	0.666667	0.777778	1.28571	1.4	1.21429	0.714286	0.5	1.14286	0.625	0.8
1	0.75	0.555556	1.375	0.785714	1.3	0.142857	1.11111	1.07692	0.857143	1.5	0.7	1.16667	0.833333	1	1.8	1.08333	1.44444	1.57143	1.6	1.28571	0.857143	1.5	1.42857	1.375	1
2	0.625	1.44444	0.25	0.5	0.9	0.142857	1.22222	0.0769231	0.714286	1.16667	1.4	0.166667	0.666667	0.428571	1.6	0.416667	1.11111	1.57143	1.8	0.785714	0.571429	1.75	1	0.25	1.1
1	0.625	1.66667	0.875	0.785714	0.8	0.214286	1	0.692308	0.857143	1	0.7	0.833333	1.16667	0.571429	1	0.666667	1.22222	0.714286	1.4	1.57143	0.571429	1	1	1.25	1.4
2	0.5	0.888889	0.375	0.5	0.5	0.214286	1.11111	0.846154	1.14286	0.5	0.7	0.833333	0.833333	0.571429	1.2	0.833333	1	1.42857	1	1.07143	0.714286	1	1.14286	1.25	1.3
1	0.5	0.777778	0.875	0.214286	0.1	0.214286	0.333333	0.769231	0.571429	0.666667	0.9	0.5	0.166667	0.142857	0.6	0.333333	1	1.28571	1.9	1.85714	0.857143	1.25	0.857143	0.5	0.8
1	1.5	1.44444	0.625	0.714286	1	0.571429	0.888889	1.53846	1	1.33333	1.4	0.666667	1	1	1.6	1	1.11111	1.71429	1.2	0.928571	1	1	1.57143	1.75	1.4
2	1.125	1.77778	0.125	0	0.3	0.285714	0.777778	1	1	0.5	0.2	0.666667	0.166667	0.428571	0.8	0.166667	1.11111	1.14286	1.3	0.928571	0.571429	1	0.714286	0.625	0.6
2	0.5	0.777778	1.25	0.714286	0.4	0.5	0.555556	0.0769231	0.714286	1.5	0.9	0.666667	0.333333	0.285714	0.2	0.166667	0.555556	1.14286	0.9	0.928571	0	1.25	0.571429	0.25	0.7
1	1.625	1.66667	0.375	1	1.1	1.28571	1.66667	1.53846	1	0.833333	1.4	1.33333	1.16667	1	1.4	1.08333	1.55556	1.57143	1.4	0.857143	0.571429	1.25	1.14286	1.25	2
2	1.625	1.33333	0.875	0.714286	1.1	0.428571	1.11111	0.461538	1.85714	0.666667	0.5	1	1.5	1.28571	2.2	0.333333	1.77778	1.57143	2.1	1.42857	0.857143	0	0.571429	0.125	1.9
2	1	1	1.375	0.714286	1.1	0.428571	1.11111	1.23077	1	0.833333	1.4	1.16667	0.666667	0.857143	1.2	1.08333	1.77778	0.857143	1.9	1.14286	0.571429	1.25	1.14286	1.875	0.9
1	1.375	1.33333	1.625	1.35714	1.3	1.28571	1.66667	1.46154	1.28571	1.5	1.4	1.5	1.66667	1.28571	1.4	1.66667	1.55556	1.28571	1.6	1.5	1.42857	1	1.42857	1.375	1.7
1	0.25	1.66667	1.375	0.142857	0.4	0.142857	0.555556	2.53846	1.85714	1.83333	0.8	1.16667	0	0.142857	0.4	1.66667	1.22222	0.571429	1.3	1.14286	0	0.75	0.142857	2.375	1
2	0.5	1.44444	1.25	0.857143	0.2	0.857143	1.33333	0.615385	1.71429	1.5	1.4	1.5	1.16667	0.285714	0.4	0.583333	1.66667	1.42857	1.7	1	0.428571	1.25	1.14286	0.5	1.8
1	0.875	1.11111	1.375	0.714286	0.9	0.5	0.333333	0.384615	0.714286	1.66667	1.1	0.166667	0.333333	0.285714	1	0.0833333	0.888889	1.14286	1.5	0.571429	0.571429	1.5	0.857143	0.25	1.6
2	0	0.111111	0.125	0	0.1	0	0	0	0.285714	0	0.1	0	0	0	0	0	0	0.142857	0.1	1.28571	0	0.25	0.142857	0	0
2	1	1.44444	0	0.0714286	0.1	0.428571	1	0.384615	1	0.166667	0.4	0	0.5	0.142857	0	0.25	0.777778	0.714286	0.3	0.142857	0.285714	0.25	0.714286	0.75	0.6
2	0	0	0.375	0.214286	0	0	0	0	0	0.166667	0.1	0	0	0	0	0	0	0.142857	0	0.857143	0.142857	0	0	0.125	0
1	1.125	1.44444	1	0.928571	1	1.07143	1.22222	1	1	1	1	1	1	1.14286	1.2	1.08333	1.22222	1.28571	1	1.35714	1	1.5	1.14286	1	1.6
2	0	0	0	0	0	0	0.222222	0	0.428571	0	0.6	0.833333	0	0	0	0	0.333333	0.714286	1.3	0.857143	0	0	0.571429	0	0.5
2	1	1.77778	1	0.642857	1	0.928571	1.33333	1	1.14286	0.666667	1.1	1.16667	1	0.714286	0.8	0.916667	1	1	1.4	1.21429	1.28571	1.5	1	1.125	1.2
1	0.125	0.333333	0	0	0	0	0.111111	0	0.142857	0	0.2	0.166667	0	0	0	0	0.222222	0.571429	0.3	0.571429	0.714286	0.25	0.285714	0	0.3
2	0.5	0.222222	0.125	0.142857	0	0.0714286	0.111111	0.384615	0.285714	0.166667	0.1	0.833333	0.666667	0	0	0	0.111111	0.714286	0.4	0.857143	0.142857	0.5	0.571429	0	0.8
1	1.25	1.22222	1	0.571429	0.9	0.714286	0.888889	1.07692	1.14286	1	0.7	1	1	1	1	0.75	1.11111	1	1.1	1.14286	1.28571	1.25	1.57143	0.75	1.1
2	0.125	0.555556	0.125	0.142857	0.5	0	0.777778	0.230769	0.714286	0.166667	0.9	1	0	0.285714	0.4	0.0833333	0.444444	0.571429	0.9	1.42857	0.571429	0.25	0.428571	0.125	0.8
2	1	1.22222	1.125	1.07143	0.9	0.857143	1.33333	0.923077	1	1	1.1	1	1	0.714286	0.8	1.08333	1	1.14286	1.1	1.14286	1.28571	1	1.28571	0.875	1.2
2	1.25	1.44444	1	1.07143	1	1.07143	1.11111	1.07692	1.57143	1	1.2	1.16667	1	1	1	1.16667	1.22222	1.42857	1.2	1.21429	1.57143	1	1.57143	1.125	1.2
2	0.375	0.222222	0.25	0	0.4	0.0714286	0.111111	0	0	0.166667	0.1	0	0	0	0	0.0833333	0	0.428571	0.4	1.28571	0	0	0.571429	0.125	0.2
1	0.875	0.111111	0.375	0.357143	0.3	0.285714	0.444444	0.692308	1.14286	0.166667	0.2	0.833333	0.666667	0.428571	0.8	0.333333	0.777778	1.42857	0.7	1.14286	0.142857	0.25	1	0.375	1.5
1	0.75	1	0.625	0.642857	0.6	0.285714	0.777778	0.923077	0.857143	0.833333	1.2	0.833333	0.666667	0.571429	1.2	0.666667	1	1.28571	1.5	1.64286	0.857143	0.75	1.42857	0.375	0.8
2	0.25	1.33333	0.625	0.0714286	0.2	0.142857	0.444444	0.153846	0.428571	0.5	0	1	0.166667	0	0.4	0.0833333	0.222222	0.142857	0.6	1.42857	0.142857	1	0.857143	0.375	0.6
1	1	1	0.5	0.357143	0.7	0.642857	1.22222	0.384615	1.28571	0.833333	0.6	1	0.666667	0.714286	0.4	0.666667	1	1.28571	1	1.21429	0.857143	0.75	1	0.875	1.1
1	1	1.77778	1.375	1.85714	1.1	1.35714	1.77778	1.23077	1.42857	1.83333	1.5	1.66667	1.5	0.857143	1.8	1.91667	1	1	1.4	1.14286	1.42857	1	2	2.25	1.4
2	0.875	0.888889	0.625	0.142857	0.2	0.142857	0.777778	0.230769	0.714286	0.333333	0.8	0.5	0.833333	0.142857	1.2	0.0833333	0.666667	1.14286	0.4	1.21429	0	0.5	0.571429	0.125	1.2
2	0.125	0.555556	0.125	0	0	0	0.333333	0.0769231	0.714286	0	0.1	0.5	0	0	0	0	0.111111	0.428571	0.1	1.5	0	0.5	0.428571	0	0.3
2	0.875	1	0.75	0.142857	0.5	0.285714	0.222222	0.0769231	0.714286	0.833333	0.5	0.666667	0.333333	0.428571	0.4	0.416667	0.777778	0.714286	0.2	0.857143	1	0.5	0.714286	0.5	0.3
2	0.875	2	0.75	0.642857	0.2	0.642857	0.444444	1	1.57143	0.833333	0.9	1.5	0.833333	0.285714	1.4	0.416667	0.666667	0.857143	1.3	1.07143	0.142857	0.75	1	1	1
2	0.375	1.11111	0.375	0.142857	0.1	0	0.333333	0	1	0.166667	0.8	0	0.166667	0	0	0.0833333	0.111111	0.857143	0.4	1.21429	0.285714	1	0.285714	0	0.7
2	0	0.666667	1.25	0.285714	0.6	0.142857	0.555556	0.615385	0.857143	1.16667	0.4	0.833333	0	0.285714	1.2	0.666667	0.777778	0.714286	1.3	1.42857	0.428571	0.75	0.428571	1	0.4
1	0.375	0.222222	0.125	0.0714286	0.5	0.0714286	0	0	0.714286	0.333333	0.6	0	0	0.142857	0	0.0833333	0.444444	0.428571	0.6	0.285714	0	0	0.142857	0.125	1.1
1	0.125	0.666667	1.125	0.142857	0.1	0.142857	0.444444	0.615385	1.14286	0.333333	1	0.833333	0.166667	0.285714	0.2	0.5	0.333333	0.285714	1.8	1.85714	0.571429	0.25	0.428571	0.75	0.3
2	0.625	1.55556	0.625	0.214286	0.7	0.285714	0.222222	0.0769231	0.857143	0.666667	0.4	0.333333	1.33333	0.571429	1	0.0833333	0.777778	1.14286	1	0.928571	0.428571	1	1	0	0.6
1	0.5	1	1.375	0.285714	0.1	0.142857	0.111111	0.153846	1	0.333333	0.9	0.666667	0	0	0.4	0.25	0.777778	0.428571	0.8	1.07143	1.14286	0.75	0.714286	0.25	0.2
2	0.625	0.555556	0.125	0.0714286	0.4	0.0714286	0.333333	0.384615	1	0.833333	0.5	1.5	0.666667	0.142857	0.2	0.333333	0.444444	0.571429	0	0.714286	0.428571	0	0.285714	1	0.2
2	0.25	0.333333	0.5	0.0714286	0.4	0.142857	0.555556	0	0.142857	0.5	0.5	0.5	0.666667	0.285714	0.6	0	0.555556	0.714286	0.7	1.07143	0.142857	0.5	0.142857	0.125	0.8
2	1.125	1.33333	1	0.357143	0.6	0.642857	1.77778	0.615385	1.28571	0.833333	0.8	0.833333	0.666667	0.857143	0.6	0.333333	1	0.857143	1	0.571429	1	0.75	1	0.125	0.9
2	1.5	1.66667	0.875	1	1.2	1.5	1.77778	1	1.28571	0.833333	1.7	1.83333	1	1.28571	1	1.16667	1	1.42857	1	1.21429	1	2	1.28571	0.375	1.6
2	0.75	0.777778	0.125	0.214286	0.1	0	0.222222	0.153846	0.714286	0	0.2	0.5	0.166667	0.571429	0	0.0833333	0.888889	0.714286	1	1.35714	0.142857	0.25	0.714286	0.625	0.4
2	1.25	1.77778	0.625	0.857143	0.8	0.785714	1	1.23077	1.42857	0.833333	1.2	1	0.833333	0.857143	0.8	1	1.77778	1	2.1	0.857143	1.42857	2	1.57143	0.75	1.6
2	0.75	1.44444	0.5	0.0714286	0.3	0.5	1.22222	0.153846	1.14286	1	0.8	0.333333	0.833333	0.285714	0.4	0.333333	0.777778	1.42857	1.3	0.214286	0.857143	1.25	0.857143	0.25	1.3
2	2	1.22222	1.5	1.35714	1.2	1.42857	1.11111	1.30769	1	1.16667	1.4	1.33333	1.83333	1	1.4	1.08333	1.44444	1.57143	1.3	1.28571	1	1.75	1.28571	0.875	1.2
2	0.875	1.44444	1	0.571429	0.8	0.571429	1	0.846154	1.14286	1	1.2	0.5	0.833333	0.428571	1	0.916667	1.44444	1.14286	1.1	1	1.14286	1	1	1	1.2
2	1	2	1.125	0.857143	0.9	0.785714	1.55556	1.15385	2	1	1.2	1.16667	1.33333	0.857143	1	1	1.44444	1.14286	1.7	1.14286	1.71429	1	1.57143	0.5	1.5
1	0.75	1.22222	1.5	0.571429	1.1	0.285714	0.777778	1.38462	1	1.16667	0.6	0.166667	1.16667	0.571429	1.4	1	1.11111	1.14286	1	1.35714	1.57143	1	0.857143	1.75	1.3
1	1.75	0.888889	1.125	0.428571	1	1.14286	0.888889	2.38462	1	1.66667	1.3	1.33333	0.666667	1.57143	1.6	1.33333	1.22222	1.85714	1.5	1.42857	0.857143	0.5	0.571429	2.125	1.6
2	0.625	1.44444	0	0.285714	0.6	0.142857	0.777778	0.230769	1.14286	0.666667	0.5	0.166667	1	0.714286	1.2	0.583333	1.22222	0.857143	0.4	0.571429	0.285714	1	0.714286	0.375	1
2	1.25	1.88889	0.125	0.857143	0.8	0.642857	1.22222	0.461538	1.28571	0.333333	1.3	0.833333	1	0.857143	1.4	0.416667	0.888889	1.57143	1.3	1.14286	0.714286	1.25	0.714286	0.25	1
1	0.625	1.22222	0.875	0.357143	0.6	0.285714	0.666667	0.846154	1	1.66667	0.3	0.5	0.5	1	0.6	0.916667	1.11111	1.28571	1.3	1.28571	0.571429	1	1.42857	1.125	1.2
1	1	0.666667	0.875	0.714286	0.4	0.214286	0.777778	0.692308	0.714286	1.16667	0.7	0.833333	0.833333	0.714286	0.8	0.583333	0.666667	1	0.9	1.5	1.71429	1.25	1.71429	1	1.2
2	1.25	1.77778	0	0.357143	0.2	1.28571	1.88889	1.61538	2	0	0.6	0.5	0.833333	0.571429	0	0.416667	1.33333	1.28571	1.7	0.642857	0.428571	2	1.42857	0.375	1.7
2	0.75	1.11111	0.125	0	0.5	0.214286	0.222222	0.384615	0.714286	1	0.6	0.666667	0	0.142857	0	0	0.666667	0.857143	0.9	0.5	1.28571	1	1.71429	0.5	1.7
1	0.875	1.55556	1.125	0.357143	0.7	0.285714	1.66667	0.769231	1.14286	0.666667	0.7	0.666667	1.16667	0.714286	0.6	1.08333	1.11111	1.28571	1.7	1.35714	0.857143	0.75	1.28571	1	1.6
1	2.375	0.777778	0.5	0.285714	1.1	1.14286	1.33333	1	1.71429	0.666667	1	1.33333	2.66667	1.14286	1.6	1.25	1.11111	1.85714	1.3	0.928571	0.571429	0.25	1.42857	0.25	2.8
2	1	0.888889	0.625	0.5	0.6	0.5	0.777778	0.846154	0.714286	0.333333	1.2	1	1.16667	0.285714	1.6	0.666667	0.888889	1.42857	0.6	0.857143	0.428571	0.75	1.42857	1.125	1.7
2	0.25	0.444444	0	0	0.1	0	0.111111	0	0.285714	0	0	0	0.166667	0	0	0	0.111111	0	0.2	1.35714	0	0	0.142857	0	0
1	0.75	1.11111	1	0.785714	1	1	1	1	1	0.833333	0.9	1	1	1	1.2	0.833333	1	1	1.2	1.28571	1	1	0.857143	1.125	1.1
1	0.875	1.66667	0	0.214286	0.3	0.642857	0.777778	0.615385	0.857143	0.5	0.8	0.333333	0	0.142857	0.2	0	0.444444	1.57143	0.2	1.28571	0.571429	0	0.571429	0.125	0.8
1	0.375	1	0.125	0.142857	0.4	0.285714	0	0.153846	1	0	0.7	0.666667	0.333333	0	0.8	0.25	0.666667	0.571429	1	1.07143	0.714286	0.5	1.14286	0.625	0.5
2	1.5	1.55556	1.125	1.21429	1.3	1.14286	1.33333	1.53846	1.71429	1.16667	1.1	1	0.833333	1.42857	1.2	1.16667	1.66667	1.28571	1.4	1.64286	1.42857	1	1.42857	1	1.4
2	0.125	0.666667	0	0.0714286	0	0.142857	0.444444	0.0769231	0.857143	0.166667	0.3	0	0	0	0	0.0833333	0	0	0.2	0.857143	0	1.25	0.428571	0.125	0.4
2	0.375	0.444444	0	0.214286	0	0.0714286	0.222222	0.0769231	0.428571	0.5	0.5	0	0	0.285714	0	0.0833333	0.222222	0.428571	0.7	0.285714	0.142857	0	0.714286	0	0.8
2	0.125	0.222222	0	0.0714286	0.1	0	0	0	0.142857	0.833333	0.3	0	0.5	0	0	0	0.111111	0.428571	0.4	1.5	0	0	0	0	0.3
2	0.375	1	0	0.0714286	0.2	0.285714	1	0.0769231	0.571429	0.666667	0.3	0	1	0	0	0.166667	0.444444	0.142857	1.1	1.21429	0.428571	0.75	0.857143	0.25	0.8
2	0.375	0.333333	0	0.0714286	0.3	0.0714286	0.333333	0	0.285714	0.666667	0	0.166667	1	0.142857	0	0	0.222222	0.428571	0.1	1.07143	0	0	0.714286	0	0.8
1	1.125	1.55556	1	1.14286	1	1	1.22222	1.15385	1	1.66667	1.5	1	1.16667	1	1.2	1.08333	1.11111	1.14286	1.6	1.35714	1	1.25	1	1.25	1.1
1	1.125	1	1	0.928571	0.7	0.928571	1	1.07692	1	1.16667	1.1	1	1	1	1	0.916667	1	1.71429	1.1	1.21429	0.857143	1	1.14286	0.875	1.4
1	0.25	0.444444	0.375	0.0714286	0.7	0	0.555556	0.307692	0.285714	0.166667	0.3	0.5	0.5	0.142857	0	0.25	0.333333	0.571429	0.5	1.5	0.142857	0.75	0.571429	0	0
2	0	0.666667	0	0.0714286	0	0	0	0.0769231	0.428571	0	0.4	0.5	0	0.285714	0	0.0833333	0.111111	0.857143	0.4	0.714286	0	0	0.428571	0	0.7
2	1	1.22222	1.625	0.428571	0.2	0.0714286	1.22222	0.307692	1	0.333333	1.1	1.33333	1.83333	0	0	0.416667	0.333333	2	0	0.857143	0	0	0.428571	0.25	2.3
1	0.875	1.33333	0.25	0.142857	0.4	0.785714	0.222222	0.230769	0.428571	0.166667	0.4	0.166667	0.5	0.285714	0	0.166667	0.333333	0.714286	0.9	0.214286	1.28571	1	1.14286	0.375	0.8
2	0.5	1.22222	0	0.142857	0.5	0	0.222222	0.0769231	0.285714	0.5	0.6	0	0.5	0.142857	0	0	0	0.428571	0.2	0.571429	0	0	0.857143	0	0.4
2	0.375	0.666667	0	0	0.1	0	0.111111	0.0769231	0.571429	0.333333	0.4	0.5	0	0	0	0.166667	0.111111	0.142857	0.4	1.5	0	0.75	0.714286	0.125	0.2
2	0.375	0.777778	0.125	0	0.6	0.214286	0.222222	0	0.285714	0.333333	0.6	0	0.166667	0.142857	0.4	0.0833333	0.222222	0.857143	0.4	0.357143	0	0.25	0.285714	0.5	0.6
1	0.125	0.222222	1.25	0.142857	0.1	0	0.444444	0.0769231	0.285714	1	0.6	0	0	0.142857	0.8	0.416667	0.444444	0.285714	1	1.78571	0	0	0.857143	1	0.4
2	0.875	0.666667	0.125	0.0714286	0.3	0.0714286	0.333333	0.461538	0.428571	0.5	0.8	0.166667	1.33333	0.428571	0	0.5	0.444444	1.28571	0.3	1	0.142857	0.25	0.714286	0.25	0.7
2	0.875	1.11111	1.25	1	1.1	1	1.22222	1.15385	1.28571	1	1.1	1.5	1	1	1.2	1	1.11111	1.28571	1.3	1.35714	1.14286	1.25	1.14286	1	1.2
2	0	0.111111	0	0.214286	0	0	0	0	0.142857	0.666667	0	0	0	0	0	0.25	0	0.714286	0.4	1.78571	0	0.25	0.142857	0.25	0.2
1	0.625	0.777778	1.25	0.642857	0.9	0.428571	0.888889	0.307692	0.428571	0.666667	0.7	0.666667	0.333333	0.571429	0.6	0.416667	0.555556	0.714286	0.7	1.42857	0.571429	0.25	1.14286	1	0.5
2	0.875	1.55556	1.75	1.57143	1.8	1.28571	1.22222	1.84615	1.28571	1.5	1.3	1.66667	1.66667	1.28571	1.4	1.5	1.44444	1.42857	1.2	1.5	1.71429	2	1.71429	1.125	1.5
2	0.25	0.111111	1	0.857143	1.7	0	0	0	0.142857	0.166667	1.1	0.166667	0.166667	0.428571	1.6	0.166667	0	1.57143	0	0.928571	0	0	0.714286	1	1.2
1	0.125	0.555556	0	0	0.1	0.0714286	0.111111	0	0.142857	0.333333	0	0	0	0	0.2	0.166667	0.777778	1.14286	0.6	1.64286	0.428571	1.5	0	0.375	0.4
2	0.125	1.11111	0	0.0714286	0.1	0.142857	0.666667	0.0769231	0.428571	0	0.2	0.166667	0.166667	0	0.2	0.25	0.555556	0.142857	0.2	0.714286	0	0	0	0.125	0.4
1	0.25	1	0.25	0	0	0	0	0.153846	0.571429	0	0.6	0.333333	0	0.142857	0	0.166667	0.555556	0.428571	0.3	0.857143	0.571429	1.25	0.428571	0.375	0.2
1	0.375	0.444444	0.5	0	0.3	0.0714286	0.333333	0.307692	0.571429	0.333333	0.3	0.833333	0.833333	0	0.4	0.25	0.333333	0.285714	0.4	1.14286	0.428571	1.25	0.857143	0	0.1
2	1.75	1.88889	0.875	0.285714	0.9	1.21429	0.888889	0.846154	1.57143	0.833333	1.4	0.666667	2.33333	0.571429	0.8	0.666667	1.22222	1.14286	1.4	1.14286	1.14286	0.75	1.42857	0.875	2
1	1.125	2	1	1.14286	1	0.928571	1.22222	1.92308	1.14286	1.33333	1.3	1.5	0.666667	1	0.8	0.916667	1.11111	1.14286	1.5	1.57143	1	2	1.42857	0.625	1.3
1	0.5	1.11111	0.125	0.142857	0.1	0.142857	0.444444	0.230769	0.571429	0.166667	0.3	0.5	0	0.285714	0	0.0833333	0.777778	1.28571	0.5	1	1.28571	1.5	0.714286	1	0.4
1	0.375	0.444444	0.625	0.714286	0.5	0	0.111111	0.153846	0	1.66667	0.5	0	1.33333	0.428571	0.4	0.25	1	1.57143	0.2	1.28571	0	0	0.285714	0.125	1.5
2	0.5	1.11111	0.5	0.214286	0	0.0714286	0.666667	0.230769	1.28571	1	0.8	1.16667	0	0	0.4	0.25	0.444444	0.428571	1.2	1.28571	0.142857	0.75	0.428571	0.125	0.3
1	0.25	0.444444	0.625	0.0714286	0.1	0.0714286	0.444444	0.230769	0.142857	0.666667	0.4	0.833333	0	0.142857	0	0	0.444444	0.857143	0.2	0.357143	0.142857	0	0.142857	0	1
2	1	1.44444	0.25	0.214286	0.2	0.285714	1.11111	0.846154	1.14286	0.5	0.8	0.333333	1.5	0.857143	0.2	0.333333	0.333333	1.57143	0.6	1.64286	0.142857	0.5	1	0.75	0.5
2	1	1.11111	1.875	1.07143	1.1	1	1.11111	1.07692	1.28571	1.33333	1.5	1.33333	1.16667	1	1.4	1.16667	1.22222	1	1.5	1.78571	1	1.25	1	1.375	1
1	1.375	1.55556	0.75	0.428571	0.9	0.571429	1	0.846154	1.28571	0.666667	0.7	0.666667	1	0.857143	0.6	0.666667	1.11111	1.42857	0.7	0.642857	1.14286	1.25	1.57143	1	1.5
1	1.375	1.44444	1.375	1.21429	1.3	1	1.44444	1.30769	1.71429	1.5	1.1	1.83333	0.833333	1.57143	1.2	1.33333	1.55556	1.42857	1.5	1.71429	1.14286	1.25	1.57143	1.5	1.3
2	0.5	0.666667	0	0	0.3	0.0714286	0.666667	0.153846	1.57143	0.833333	0.7	0.833333	0.666667	0	0.2	0.416667	0.444444	0.714286	1.2	0.5	0.428571	0.25	0.714286	0.25	0.3
2	1	0.333333	0	0.0714286	0.4	0.214286	0.333333	0	0	0	0.3	0	1.66667	0.142857	0.6	0.166667	0.111111	1	1.2	0.357143	0	0	0.285714	0.25	1.3
2	0.375	0.666667	0	0.142857	0	0.214286	0.222222	0	0.571429	0.166667	0.2	0.333333	0.166667	0	0	0.166667	0.111111	1.14286	1.3	0.214286	0	0	0.857143	0	0.6
1	0.125	1.55556	0.125	0.142857	0.3	0.0714286	0.777778	0.153846	1.57143	0.333333	0.3	0.666667	0.333333	0	0.4	0.25	0.888889	0.714286	0.7	1.07143	0.571429	1.25	0.714286	0.375	0.2
2	0.25	1.66667	0.375	0.0714286	0.3	0.0714286	0.111111	0	0.714286	0.333333	0.2	0.333333	0	0.142857	0.2	0.166667	0.222222	0.142857	0.6	1.35714	0.142857	0.5	0.571429	0	0.3
2	0.25	0.222222	0.75	0.214286	0.3	0.0714286	0.222222	0.230769	0.857143	0.5	0.6	0.5	0	0.428571	0.2	0.25	0.666667	0.571429	0.6	1.64286	0.714286	1.75	0.285714	0.5	0.1
2	1.125	1.33333	0.875	0.928571	1	0.857143	1.33333	1	1.28571	0.333333	1.4	1	0.333333	1.14286	1	1.16667	1	1	1	1.57143	0.857143	1.25	1.42857	1.125	1.4
2	0.625	1	0.875	0.285714	0.6	0.285714	1	0.384615	0.857143	0.833333	1.2	1	0	0.285714	0.2	0.5	0.777778	0.857143	1.5	1	0.428571	0.75	1.14286	0.625	0.5
1	0.125	0.444444	1.125	0.142857	0.2	0.0714286	0.555556	0.0769231	0.714286	1	0.1	0.666667	0.166667	0.285714	0.6	0.25	0.666667	0.714286	0.7	1.14286	0.857143	1	0.571429	0.5	0.3
1	1.375	1.11111	0.25	0.928571	1.5	0.714286	1.22222	1.92308	0.571429	1.33333	1.3	0.833333	0.666667	0.714286	1.6	0.583333	1.33333	2.14286	1.6	1.57143	1	1	1.28571	0.375	1.4
2	0.25	0.666667	0.625	0.285714	0.6	0.0714286	0.222222	0.153846	1	0.5	0.6	0.5	0	0.285714	1.2	0.25	0.333333	0.428571	0.1	1.14286	0.857143	0.75	0.714286	0.25	0.8
1	1.625	1.22222	1	1.14286	1.6	1	1.44444	1.30769	1	1.16667	1.3	1.5	1.16667	1.28571	1.4	1.33333	1.66667	1.57143	1.4	1.57143	1.28571	1.25	1.28571	1.25	1.1
1	0.625	1.33333	0	0	0	0	0.777778	0.923077	0.142857	0.666667	0.2	0	0.5	0	0	0.0833333	0.444444	1.57143	0.3	0.285714	0.571429	0.25	0.857143	0.75	0.4
2	0.875	0.888889	0.125	0.357143	0.3	0.285714	0.555556	0.230769	0.857143	1	0.7	0.166667	1.16667	0.857143	0.6	0.416667	0.777778	1.28571	0.6	0.714286	0.142857	0.5	1.71429	0.5	1.7
2	0.25	0.333333	0.5	0.428571	0.3	0.0714286	1.33333	0	1.14286	0.5	0.8	0.5	0.5	0.714286	0.4	0.166667	0	0.571429	0.5	1.5	0	0.5	0.571429	0	0.6
2	1.625	1.33333	1.625	1.64286	1.5	1.42857	1.66667	1.38462	1.71429	1.33333	1.7	1.66667	1.66667	1.57143	1.8	1.75	1.66667	1.42857	1.6	1.28571	1.42857	2	1.85714	1.375	1.5
2	1.625	1.22222	1	0.857143	0.7	1.28571	1.77778	1.76923	1.85714	1.16667	1.3	1	1	1.14286	1	1.08333	1.11111	0.857143	1.2	1	1	1	1.28571	1.5	1.7
2	1.375	1.66667	0.25	0.142857	0.1	0.357143	1.11111	0.538462	1.71429	1	0.8	1.5	1.16667	0	0.2	0.583333	0.888889	0.714286	1.3	0.357143	0.428571	1.75	1.28571	0.375	1.1
1	1.375	1.77778	1.25	1.14286	1.2	1.42857	1.66667	1.07692	1.28571	1.5	1.2	1	1.33333	1	1.2	1.25	1.44444	1.71429	1.4	1.64286	1.42857	1.75	1.28571	1.25	1.6
1	0.375	0.333333	2.375	0.285714	0.6	0.0714286	0.111111	0.153846	0.857143	1.33333	0.5	0.833333	0	0.285714	0.8	0.166667	0.111111	0.142857	0.1	1.14286	1	0.25	0.714286	0	0
1	1.5	1.33333	1.125	1.21429	1.5	1	1	1.23077	1.28571	1.16667	1.3	1.66667	1.66667	0.857143	1.2	1.41667	1.11111	1.28571	1.5	1.57143	1.14286	1.25	1.85714	1.125	1.3
2	0.875	0.888889	0	0.714286	0.1	0.142857	0.111111	0.153846	0.142857	0	0.8	0.166667	0.5	0	0	0	0.111111	1.42857	1.3	1.07143	0	0.25	1.14286	0.25	1.5
2	0.5	0.555556	0	0.0714286	0	0	0.777778	0	0.714286	0	0.2	0	1	0.142857	0.2	0	0.555556	0.857143	0.6	0.428571	0.571429	0.75	0.285714	0	1.2
1	1.75	1.77778	0.875	0.714286	0.5	0.714286	0.777778	1	1.14286	1.83333	1	0.833333	1.5	0.285714	1.2	0.333333	1.33333	1.57143	1.6	1.21429	0.857143	0.75	1	0.25	1.3
2	1.125	1.55556	1.25	0.357143	1	0.714286	1.11111	0.538462	1	0.5	0.4	0.833333	0.333333	0.857143	0.6	0.5	1.11111	1.71429	0.9	0.714286	1.28571	0.75	1.71429	0.125	1
1	1.875	1.33333	1	1.5	1	1.14286	1	1.07692	1	1.5	1.6	1	1	1.14286	1	1	1	1.85714	1.3	1.07143	1.57143	1	1.57143	1.25	1.8
2	0.875	1	0.625	0.428571	0.7	0.428571	0.888889	0.615385	1.14286	0.5	1	0.5	0.5	0.714286	1	0.75	1.22222	1	0.9	1.07143	0.285714	0.5	0.571429	1.25	1.2
1	0.625	1.77778	1	0.714286	0.5	0.214286	0.777778	0.230769	0.857143	1.16667	0.9	0.5	1.66667	0.428571	1.6	0.666667	1.11111	1.42857	1.8	1.28571	1.28571	1.25	1.14286	0.625	1.8
2	1.25	1.44444	1	0.785714	0.8	0.5	0.888889	0.692308	1	1.5	1.4	1.83333	1.33333	0.857143	1.4	0.583333	1.22222	1.57143	1.3	1.07143	0.285714	1.75	1.28571	0.5	1.2
2	1.5	1.77778	1.875	0.357143	0.3	1.5	1.55556	1.15385	0.857143	0.5	1.2	1	0.666667	0.714286	0.2	0.416667	0.888889	1.28571	0.6	1.14286	1	0.75	1.85714	0	1.6
1	0.875	1.44444	0.375	0.214286	0.6	0.785714	0.666667	0.615385	1.14286	0.666667	0.5	1.16667	0.333333	0.428571	1.2	0.416667	1.11111	1.28571	1.2	1.07143	0.571429	1.25	1	0.625	1.2
2	0.375	1.88889	0	0.571429	0.6	0.5	1.22222	0.153846	1.28571	0.333333	0.9	1.33333	0	0.714286	0.8	0.333333	0.888889	0.714286	1.1	1.14286	0.857143	1.25	1.14286	0.625	0.4
1	1	1.33333	1.375	0.785714	1.1	0.714286	0.777778	0.923077	1.28571	1.5	1.1	0.833333	1.33333	0.571429	2.2	0.166667	1.11111	1.42857	1.4	1.35714	1	1.5	1	0.625	1.6
1	1.125	1.66667	0.75	0.714286	0.7	0.571429	1	0.384615	1	1	0.7	0.166667	0.833333	1	1	0.833333	1.11111	1	1.6	1.5	0.714286	0.25	1.28571	1.25	1.3
2	1.25	1.77778	0.75	0.5	0.7	0.857143	1.11111	1.07692	1.28571	1.16667	1.2	1.33333	1.16667	0.571429	0.6	0.583333	1.22222	1.14286	1.3	0.714286	0.857143	1.25	1.14286	0.5	1.4
1	1.25	1.77778	0.375	0.5	0.6	1.28571	1.11111	1.15385	1.42857	0.5	0.9	1.5	1	1.14286	0.8	1.66667	1.11111	0.857143	1.1	1.21429	0.714286	1.75	1	1.875	1.7
1	0.875	0.333333	0	0.214286	0.1	0.428571	1	0.307692	0.714286	0.5	0.7	0.833333	2	0.571429	0	0.25	0.666667	1.42857	1.5	0.571429	0	0.25	1	0.75	1.5
1	1.75	1.11111	1.5	0.857143	1	0.428571	1.66667	0.846154	1.28571	1	1.4	1.33333	0.833333	1.14286	1	0.416667	1.33333	0.857143	1.2	1.35714	0.714286	1.25	1.14286	0.25	1.1
2	1.125	1.66667	1	0.857143	0.5	0.642857	0.777778	0.615385	1.85714	1.33333	1.5	1.83333	0.666667	0.142857	1	0.0833333	1.11111	1.14286	1.7	1.21429	1.14286	1	1.28571	0	1.4
1	1	0.555556	0.125	0.142857	0.1	0.785714	1.11111	1	0.428571	0.833333	0.3	0.5	0.333333	0.714286	0	0.416667	0.888889	2.14286	0.6	0.928571	0.142857	1.25	0.428571	0.25	1.5
1	1.125	1.11111	1.375	1.07143	1.1	0.857143	0.888889	1.61538	0.285714	1.5	1.2	1	1.16667	1.14286	1.8	1	1.11111	2	1.4	1.35714	0.714286	1	1.28571	1.625	1.5
2	0.25	0.555556	1	0	0.5	0.285714	0.777778	0.230769	0.714286	0.666667	0.7	1.16667	0.666667	0.285714	1.2	0.25	0.444444	0.857143	1.2	1.5	0	0.25	0.857143	0.5	0.4
1	0.5	0.777778	1.25	1	0.7	0.142857	0.888889	0.461538	0.857143	0.833333	1.1	1	0.166667	0.428571	0.4	0.333333	1	1.28571	1.2	1.64286	0.714286	1.5	0.571429	0.375	0.8
1	1.125	1	1.25	1	0.9	0.571429	1	1	1.42857	1.16667	1.4	1.33333	0.833333	0.571429	1	1	1.33333	1	1.7	1.64286	1.57143	1	1	1	0.8
1	1	0.555556	0.75	0.928571	1	0.285714	0.888889	1.38462	0.714286	1.33333	1.4	1	0.166667	1.14286	1.6	0.583333	0.888889	1.57143	0.9	1.85714	0.714286	1.75	1.28571	0.5	1
2	1.5	1.66667	1	1.14286	0.4	1.14286	1	1.23077	1.57143	1.33333	1.6	1.16667	0.666667	0.714286	1.2	0.583333	1.22222	1.71429	1.8	1.64286	0.857143	1	2.28571	0.375	1.3
1	1.125	0.444444	0.625	0.142857	0.4	0.357143	0.666667	0.384615	1.14286	0.833333	0.8	0.833333	0.666667	0.714286	1.4	0.5	0.777778	1	1.1	1.42857	0.428571	1	0.714286	0.375	0.5
1	1.125	1.11111	0.25	0.5	0.5	0.357143	0.888889	1.15385	1	1.16667	1.4	0.833333	1.83333	0.285714	0.8	0.833333	1.33333	1.28571	1.8	1.28571	0.285714	0.25	1.28571	0.875	1.5
2	0.5	1	0.375	0.285714	0.3	0.214286	0.666667	0.230769	0.571429	0.833333	0.5	0.5	0.833333	0.428571	0.2	0.583333	0.777778	1	0.6	1	0.142857	0.75	1.14286	0.25	0.7
1	1.125	1.88889	0.375	0.785714	0.8	0.714286	0.888889	0.153846	1.57143	1.16667	1	1	1	0.285714	0.6	0.166667	1.11111	1.57143	1.8	0.714286	0.571429	0.75	1.42857	0.875	1.9
2	1.875	1.44444	1.125	0.0714286	0.4	1.14286	1.22222	0.769231	1.85714	1.33333	1.1	1.5	0.333333	0.571429	0	0.666667	1.33333	0.285714	1	1.42857	1.14286	1	1.57143	0.375	0.3
2	0.625	0.666667	1.125	0.571429	0.2	0.0714286	0.666667	0.307692	1	0.5	0.7	0.333333	0.166667	0.714286	0.4	0.333333	1	1	1.1	1.07143	1.14286	1	0.714286	0.125	1
2	1.25	1.55556	0	0.0714286	0.2	0.714286	0.444444	0.230769	1.28571	0.666667	0.3	0.166667	0.666667	0.571429	0.2	0.25	1.11111	1.85714	1.5	1.21429	0.714286	1	1.42857	0.5	1.6
1	1.5	2.22222	0.25	0.285714	0	0.0714286	0.444444	0.769231	1.28571	1	1.7	0.333333	0.5	0	0	0	1.11111	1.42857	1.6	1.14286	0	0	2	0.75	1.3
1	1.125	1.33333	0	0.214286	0.4	0.571429	1.11111	0.384615	1	1	0.8	0.5	0.5	0.428571	0.2	0.25	0.888889	1	1.3	1.14286	0.428571	0.25	0.857143	0.125	1.1
1	1.625	1.88889	0	0.428571	0.3	1	1	0.384615	0.714286	0.333333	0.7	0.333333	1.5	0.857143	0.2	0.25	1.11111	2	0.6	0.428571	0.285714	0.25	0.571429	0	1.6
2	1.25	2	0.375	0.357143	0.4	1	1.88889	0.769231	1.28571	0.666667	1.4	0.833333	0	0.714286	0.2	0.5	1.33333	0.714286	0.4	0.214286	0.285714	1	1.14286	0.5	0.9
2	0.375	0.555556	0	0.214286	0.1	0.0714286	0	0	0.285714	0	0	0	0	0	0	0.0833333	0.111111	0.428571	0.4	0.642857	0	0	0.428571	0.125	0.7
1	0.25	0.111111	0	0	0.1	0	0	0	0	0.833333	0	0	0.333333	0	0	0	0	0.428571	0.1	0.5	0	0	0.428571	0	0.3
1	0.5	0.222222	0.25	0.0714286	0.1	0.0714286	0.111111	0	0.142857	0.5	0.2	0.333333	0	0	0.4	0.0833333	0	0.285714	0.1	1.14286	0.142857	0	0.571429	0.125	0.5
1	1.25	0.777778	1.25	1.42857	1.2	1	1	1.23077	1	0.833333	1.1	1.16667	1.5	1.28571	1.6	1.16667	0.666667	0.857143	1.2	1.21429	1.28571	1	1.71429	0.75	1.1
2	0.25	0.111111	0.375	0	0.1	0	0.111111	0	0.285714	0.333333	0	0.166667	0	0	0	0.0833333	0	0	0.1	1	0	1	0.714286	0	0
2	1.125	1.11111	1.125	1.21429	1	1	1	1.76923	1.28571	1	1.2	1	1	1	1	1.33333	1.11111	1.14286	1	1.57143	1	1	1	1.125	1.2
1	0	0.444444	0.125	0.571429	0.3	0.142857	0	0	0.285714	0.5	0.2	0	0.833333	0	0	0	0.111111	1	0.2	0.714286	0	0.5	1	0	0.8
2	0.125	0.333333	0	0.0714286	0.2	0.0714286	0.333333	0	0.428571	0.166667	0.1	0	1	0.142857	0	0	0.111111	0	0.1	1.07143	0	0.75	0.428571	0.125	0.1
1	0.5	0.111111	0.125	0	0.1	0.142857	0.777778	0	0.714286	0	0.1	0	0	0	0	0.166667	0.111111	0.428571	0	1	0.142857	0	0.142857	0.125	1.2
2	0.875	0.333333	0	0.357143	0.1	0	0.333333	0	0	0	0.7	0.166667	0.5	0	0	0	0.111111	2	0.8	0.642857	0.142857	0	0.142857	0	1.6
2	1.375	1.11111	1	1	0.9	0.857143	1	1	1	1	1.1	1	1	0.857143	1	1	1	1.71429	1.3	1.07143	1.42857	1.5	1.14286	0.875	1.5
2	0.375	0.333333	0.125	0.285714	0.4	0.0714286	0.111111	0.0769231	0.428571	0.166667	0.2	0	0.666667	0.714286	0.2	0	0	0.714286	0.2	0.714286	0	0.75	0.571429	0.125	0.6
2	0.125	0.333333	0.5	0.214286	0.1	0	0	0	0.285714	0.5	0	0	0.333333	0.142857	0.4	0.25	0	0	0	1.5	0.285714	0	0.857143	0.25	0
1	0.125	0.444444	0	0.285714	0.2	0	0.222222	0	0.428571	0.166667	0.3	0	0.166667	0.142857	0.2	0.0833333	0.111111	0.571429	0.6	1.57143	0.285714	0.25	0.428571	0.25	0.1
1	0.125	0.333333	0.625	0.0714286	0.4	0	0.333333	0.153846	0.142857	0	0.4	0.166667	0	0	1	0	0.333333	1.14286	0.2	1.42857	0	0.5	1	0	0.3
2	0.25	0.333333	0	0	0	0	0.444444	0	0.285714	0.5	0.2	0.166667	0	0	0	0	0	0.428571	0	0.428571	0	1	0.428571	0	0.5
2	1.25	1.55556	0.625	0.928571	0.8	1.21429	1.22222	0.769231	1.14286	0.666667	0.6	0.833333	1	1	0.8	0.666667	1.33333	1.42857	0.9	1	0.714286	1.75	1.28571	1.125	1.4
2	0.125	1.11111	0	0	0	0.428571	0.888889	0	0.714286	0	0.2	0	0	0	0	0.166667	0.555556	0.285714	0.5	0.928571	0.714286	0.5	1.14286	0.5	0.2
1	0	0.111111	0.5	0	0.2	0	0.111111	0.615385	0.142857	2	0	0	0.166667	0	0.4	0.0833333	0.111111	0.571429	0.2	1.28571	0	0.75	0.571429	0.125	0.3
2	1	1.77778	1	0.928571	0.8	0.857143	1.11111	0.923077	1.42857	1	1.3	1	0.666667	0.857143	1.6	1.08333	1.77778	1.42857	1.5	0.928571	1	1.5	1.14286	1	1.3
1	0.375	0.555556	0.125	0.142857	0.2	0.142857	0	0	0.285714	0.333333	0.5	0	0	0.857143	0.2	0.416667	0.555556	0.571429	0	1.21429	0.571429	0.25	0.571429	0	0.2
1	0.25	0	0.5	0	0	0	0.444444	0	0.142857	0.333333	0.1	0.166667	0	0	0	0	0.111111	0	0	1.21429	0	0.25	0.142857	0	0
2	1.25	1.55556	1.125	1	1	1.07143	1	1	1.28571	1.16667	1.2	1	1	1	1	1	1	1.28571	1	1.07143	1.57143	1.5	1.28571	1	1.4
2	0.25	0.777778	1	0.142857	0.8	0.214286	0.666667	0.461538	0.285714	0.5	0.4	0.166667	0.166667	0.714286	1.2	0.0833333	0.555556	0.714286	0.6	0.714286	0.285714	1.25	0.428571	0.125	0.3
1	1.375	1.44444	1.125	1	0.8	0.928571	1.33333	1	1.14286	1	1	1	1.33333	1	0.8	1.16667	1.11111	1.57143	1	1.21429	1	1	1.14286	1	1.4
2	1.25	1.88889	1	0.714286	0.9	0.785714	1.11111	1	1.57143	1	1	0.833333	1.16667	0.857143	1	0.833333	1.33333	0.857143	1.5	1.14286	1.14286	1	1.42857	0.875	1.1
2	0.5	0.888889	0	0	0	0	0.222222	0	1.14286	0.333333	0.3	0	0.166667	0	0	0.166667	0.777778	0	1.5	0.0714286	0.142857	0	1	0.5	0.2
1	0.5	0.333333	0.375	0.142857	0.4	0.214286	1.66667	1	0.285714	1.16667	0.5	0.666667	0.5	0.428571	0.2	0.166667	0.777778	0.571429	0.9	1.78571	0.428571	0.5	0.857143	0.25	0.5
1	0.375	0.333333	0.125	0.214286	0.2	0.142857	0.555556	0.615385	0	0.166667	0.2	0	0	0	0	0	0.444444	1.14286	0.6	1.14286	0	0.25	0.285714	0	0.8
1	0.375	0.555556	0.75	0.142857	0.4	0.214286	0.777778	0	1	0.5	0.5	0.666667	0.833333	0.142857	0.2	0.166667	0.222222	0.142857	0.1	1.5	0.285714	0.5	0.428571	0	0
1	0.25	0.444444	0	0.214286	0.3	0	0	0.384615	0.285714	1.33333	0	0	0.166667	0.428571	0.4	0	0	0.142857	0.4	1.21429	0	0	0.714286	0.375	0.1
2	0.25	0.444444	0.625	0.0714286	0.2	0	0.333333	0.0769231	0.142857	0.5	0.2	0	0.333333	0	0	0.0833333	0.111111	0.428571	0.6	0.857143	0.428571	0.75	0.142857	0	0.1
1	0.25	1.33333	0.75	0.0714286	0.5	0	0.888889	0.307692	0.428571	0.5	0	0.666667	0.166667	0.142857	0.2	0.25	0.555556	0.142857	0.5	1.28571	0.714286	0.75	0.857143	0.125	0.4
2	0.5	1.55556	0	0.0714286	0	0.214286	0	0	0.285714	0	0.5	0.166667	0.333333	0	0.2	0.166667	0.222222	1.14286	0.2	0.714286	0.428571	1	0.857143	0	0.4
2	0.5	0.555556	0	0.0714286	0	0	0.333333	0	0.714286	0.333333	0.4	0.166667	0	0	0	0	0.222222	0.285714	0.3	1.57143	0	0.75	0.714286	0	0.4
2	0.5	0.888889	0.125	0.0714286	0.2	0.357143	0.666667	0	0.428571	1	0.2	0.666667	0.5	0.285714	0.6	0	0.444444	0.714286	0.4	0.857143	0	1.5	0.857143	0	0.8
1	1	1.22222	0.75	0.857143	1	0.785714	1	1	1.14286	0.666667	1.3	1.33333	0.666667	1	1.2	0.583333	1	1	1.1	1.71429	1.42857	0.75	1.14286	0.375	1.1
1	0	0.444444	1	0.142857	0.4	0.142857	0.222222	0	0.571429	0.666667	0.2	0	0	0	1	0.0833333	0	0.285714	0.5	1.42857	0.285714	0.5	0.571429	0.625	0
2	0	0.111111	0.125	0.0714286	0.6	0.0714286	0	0.230769	0	0.5	0.1	0	0.166667	0.285714	0.8	0	0.222222	1.14286	0.8	0.571429	0	1	1	0.125	1
2	0.375	0.666667	0.125	0.285714	0.3	0.0714286	0.666667	0.153846	0.714286	0.166667	0.3	0.666667	0	0.142857	0.4	0.25	0.666667	1	0.6	0.857143	0.857143	0.25	0.857143	0	0.4
1	0.625	1.11111	1.125	0.357143	0.7	0.357143	0.888889	0.538462	0.714286	0.833333	0.8	0.833333	0.666667	0.571429	1.2	0.583333	1	1.57143	1	1	1.14286	1	0.857143	1	0.9
1	0.75	0.555556	0.5	0.285714	0.5	0.214286	0.777778	0.230769	0.428571	0.5	0.5	0.5	1.33333	0.428571	0.2	0.416667	0.777778	1	0.7	1.28571	0.571429	0.5	0.857143	0.25	1.1
2	0.875	0.555556	0.25	0.142857	0.2	0.214286	0.111111	0	0.857143	0.833333	0.4	0	0.833333	0	0.2	0	0.222222	0.428571	0.6	1.21429	0.142857	0.75	0.285714	0	0.6
1	0.375	0.888889	1	0.214286	0	0	0.111111	0	0.285714	0.166667	0.3	0.833333	0	0.142857	0.2	0	0.111111	0.714286	0.8	1.5	0.142857	0	0.142857	0.375	0.1
2	0.5	0.777778	0.625	0	0.5	0.142857	0.222222	0	0.285714	0	0.6	0.666667	0	0.285714	0.4	0.25	0.888889	0.857143	1.4	0.928571	1	0.5	1	0.125	0.3
2	0.125	0.777778	0	0.0714286	0.1	0.214286	0.444444	0	1.57143	0	0.4	1	0.5	0	0.2	0.5	0.777778	0.857143	0.7	0.857143	0.571429	0	0.571429	0.375	0.8
1	0.5	0.444444	0	0.142857	0.1	0	0	0	0.285714	0.166667	0.3	0	0.166667	0	0	0.166667	0	0.428571	1.1	0.785714	0.428571	0.25	0.714286	0	0.6
1	1	0.444444	0.125	0	0.3	0.428571	0	0	0.142857	0	0.2	0	0.166667	0.285714	0	0	0	0.857143	0.1	0.571429	0.857143	0.5	0.285714	0	1.1
1	0.125	0.222222	0.125	0	0	0.142857	0.444444	1.15385	0.571429	0.333333	0.4	0.666667	0	0	0	0.75	0.777778	0.571429	0.9	1.64286	0	0	0.428571	1.75	0.4
1	0.875	0.888889	0	0.214286	0.2	0.214286	0	0.0769231	0.857143	0.833333	0.5	0.5	0.333333	0.142857	0	0.0833333	0.444444	0.714286	1.2	1.14286	0.714286	0	0.428571	0.5	0.5
1	0.125	0.111111	1.375	0.785714	0.4	0.142857	0.111111	1.69231	0.142857	0.333333	1	0.166667	1.66667	0.142857	1.4	0.416667	0.111111	1.85714	0.7	1.28571	0	0.25	0.428571	0.75	1.5
2	0.375	0.222222	0	0	0.2	0.0714286	0.444444	0.461538	0.285714	0.5	0.2	0	0.666667	0.428571	0.6	0.0833333	0.111111	2	0	0.857143	0.142857	0	0.285714	0	0.7
1	0.875	1.55556	1.125	0.785714	1.1	0.571429	1.11111	1.30769	1.71429	1.16667	1.4	1.16667	1.5	1.28571	1	1	1.33333	1.42857	1	1.64286	0.857143	0.5	1.28571	1.125	1.1
2	0.875	1.22222	0	0	0.2	0.785714	0.222222	0	1.28571	0.166667	0.3	0.166667	0.5	0.571429	0.8	0.166667	0.444444	1.14286	0.6	1.64286	0.571429	0.25	0.571429	0.625	0.7
1	0.5	0.666667	0.125	0.142857	0.3	0.142857	1	0.153846	0.571429	0.833333	0.8	1.16667	0.333333	0.142857	0.4	0.0833333	0	1	1.3	1.5	0.142857	1.25	0.571429	0.125	0.9
1	0.75	0.666667	0	0.357143	0.3	0.857143	0.555556	0.230769	0.285714	0	1.3	0.166667	0.666667	0	0	0	1.77778	1.85714	1.3	0.714286	0.571429	0	0.714286	0.125	1.8
2	1	1.33333	1.375	0.857143	1	0.928571	1.33333	1.30769	1.71429	1.16667	1.2	1.33333	1.16667	1.14286	1.4	1.33333	1.88889	1.85714	1.6	1.42857	1.42857	1.75	1.28571	1.5	1.2
1	0.875	1.22222	0.875	0.357143	0.9	0.428571	0.888889	0.615385	1.14286	0.833333	0.7	0.833333	0.833333	1	1.2	0.583333	0.888889	1.14286	1	1.14286	1	1	1.14286	0.25	1.1
1	0.375	0.333333	0.25	0.0714286	0.2	0.142857	0.222222	0.0769231	0.142857	0.333333	0.5	0.5	0	0.142857	0.2	0	0.666667	0.857143	0.9	0.857143	0.142857	0.5	0.571429	0.25	1.6
2	0.625	0.777778	0	0.0714286	0.1	0.142857	0	0	0.142857	0.166667	0.6	0.166667	0	0	0.2	0	0.111111	1.28571	0.5	0.928571	0.142857	0.75	0.428571	0	0.5
1	0.375	1.11111	0.25	0.214286	0.4	0.142857	1	0.0769231	0.428571	0.333333	0.5	0.166667	0.5	0.142857	0.2	0.333333	0.888889	0.428571	0.8	0.857143	1.71429	0.5	0.571429	0	0.8
1	0.75	1.11111	0.25	0.214286	0.4	0.785714	1.33333	0.615385	1.57143	1.16667	0.5	1	0.166667	0.428571	0.2	0.5	1.44444	1	1.5	1.21429	1.42857	1.5	1	0.25	0.9
2	0.125	1.33333	1.625	0.285714	0.7	0.0714286	0.222222	0	0.714286	0.333333	0.8	0.5	0.5	0	0.4	0	0.555556	0.142857	0.9	0.785714	0.857143	1	1	0.125	0.1
1	0.25	0.333333	0.75	0.357143	0.6	0.0714286	0.666667	0.307692	0.571429	1.16667	0.4	0	0	0	1.8	0	0	0.285714	0.1	1.28571	0	0	0	1.5	0.1
1	0.75	0.555556	0.875	0.642857	0.3	0.357143	0.888889	0.769231	0.428571	1.16667	0.8	0.833333	0.833333	0.285714	0.4	0.5	0.555556	1.85714	1.2	1.28571	0.428571	1	1	0.25	0.9
1	0.25	0.222222	0	1	0.6	0.0714286	0.444444	1.07692	0.285714	0	0.9	1.16667	1	1.42857	0.8	0	0.444444	1.71429	0.2	1.5	0	0	0.571429	0	2.1
1	1.25	0.555556	0	0.142857	0.2	0.857143	0.111111	0.307692	0.714286	0.5	1.4	0.333333	0	0	0.6	0	0.777778	1.28571	1.3	1.78571	0.285714	1	1.14286	0.375	1.2
2	1.375	1.44444	0.375	0.928571	0.8	0.857143	1	0.846154	0.857143	0.666667	0.9	0.666667	1.66667	0.714286	0.6	1	1.33333	1.42857	1.2	0.642857	1.42857	1.25	1.14286	0.75	1.7
1	1.25	1.11111	1	1.14286	0.8	0.642857	1.11111	0.846154	1	1.33333	0.8	1	0.833333	0.571429	1.2	0.583333	0.888889	1.71429	1	1.57143	0.857143	2	1.14286	1	1.7
2	0.625	0.222222	0	0.285714	0.5	0.357143	0	0	0.714286	0.166667	0.9	0.166667	2.66667	0.142857	0.8	0	0	1.57143	0.4	0.928571	0	0.25	1	0	0.8
1	1.375	1.66667	1.75	1.21429	1	1.5	1.11111	1.92308	1.85714	1.33333	1.4	1.33333	1.16667	1.14286	1	1.33333	1.22222	1.57143	1.6	1.64286	1	1	1.42857	1	1.4
2	1.625	1.44444	1.5	0.928571	0.8	1.21429	1.33333	1.15385	1.57143	1.16667	1.6	1	0.666667	0.714286	1.2	0.666667	1.55556	1.28571	1.7	0.5	0.571429	1	1.71429	0.5	1.6
1	0.375	0.333333	0.125	0.0714286	0.1	0	0.333333	0.0769231	0.714286	0.333333	0.4	0.333333	0.166667	0.285714	0.2	0.166667	0.444444	0.857143	0.9	1.35714	0	0.25	0.428571	0	0.7
2	1.375	1.22222	0	0.142857	0	0.857143	0.777778	0.461538	0.857143	0.5	0.9	1.16667	1.5	0.571429	0	0.166667	0.777778	1.28571	0.7	1.07143	0	1.25	0.857143	0.625	1.5
1	0.875	1.55556	0	0.5	0.8	0.0714286	1.55556	0.230769	0	0.5	0.2	0.833333	0.166667	0	0.4	0.416667	1	2.28571	1.9	1.42857	0.285714	1.5	1	0.25	0.9
1	0.125	0.777778	0.875	0	0.1	0.142857	0.333333	0.461538	1.14286	0.666667	1	1.33333	0	0.142857	0.6	0.416667	0.777778	0.857143	0.8	1.42857	0	0	0.428571	2	1.1
2	1.125	0.777778	0.75	0.714286	0.7	0.357143	1.11111	1	1.71429	0.833333	1.1	1.16667	1	0.571429	0.8	1.08333	1	1.28571	1.4	1	0.571429	1	1	1.625	1.4
2	0.25	1.55556	0.125	0.357143	0.3	0.214286	0.666667	0.384615	1.14286	0	0.8	0.5	0.166667	0.428571	0	0.166667	0.777778	0.571429	0.7	0.928571	0.142857	0	0.285714	0.5	0.1
2	0.625	0.666667	0.625	0.285714	0.2	0.0714286	0	0	0.285714	0.333333	0.4	0.166667	0.333333	0.285714	0	0.0833333	0.111111	0.857143	0.4	1	0.428571	0	0.285714	0.375	0.1
2	1	1.33333	1	0.285714	0.1	0.642857	1	0.615385	1.28571	1.16667	0.8	1	0.666667	0.571429	0	0.416667	1.22222	1.28571	1.4	0.928571	0.571429	1	1	0.875	1
1	0.875	0.888889	0.5	0.571429	0.4	0.142857	0.666667	0.153846	1	1	0.5	0.666667	0.333333	0.428571	0.4	0.666667	0.888889	1.42857	1	0.857143	0.714286	0.75	0.571429	0.375	1.1
2	0.25	0.888889	0.25	0.0714286	0.1	0.0714286	1.22222	0	0.857143	0.333333	0.4	0	0	0	0.6	0.25	0.888889	0.428571	1.1	0.857143	0.428571	0.75	0.571429	0.125	0.2
2	0.625	1.33333	1	0.357143	0.4	0.357143	0.888889	0.153846	1	0.833333	0.7	1.33333	0.333333	0	0.8	0.333333	1.11111	1.14286	1.6	1.21429	1.14286	1	0.714286	0.375	0.7
2	1	1.77778	1	1.07143	1.3	0.928571	1.44444	1.23077	1.71429	1	1.7	1	0.833333	1.14286	1.2	1.5	1.55556	1.57143	1.3	1.57143	1.28571	1.25	1.57143	1.625	1.1
2	0.25	1.33333	0.125	0.0714286	0.1	0.285714	0.666667	0.307692	0.714286	0.333333	0.8	0.333333	0.666667	0	0	0.666667	0.555556	0.714286	1.9	0.642857	1	0	0.285714	0.625	0.4
2	0.125	0.888889	0.125	0.142857	0.3	0.5	0.111111	1.23077	1.14286	0	0.5	0.833333	0	0.142857	0.4	0.666667	0.444444	0.285714	0.6	1.35714	0.142857	0	0.714286	0.375	0.6
2	1.125	1.77778	1.25	0.857143	1.1	0.785714	1.44444	1.15385	1.28571	1.16667	1	1.33333	1	1	1.2	0.916667	1.11111	1.71429	1.5	1.07143	1	1.5	1.28571	0.25	1.4
2	1.25	2.33333	2.375	1	1.4	1.35714	1.77778	1.15385	1.71429	0.666667	0.4	0.5	2.33333	1.42857	1.2	2	1.55556	1.28571	0.6	0.642857	1.42857	0.75	1.14286	1.75	2.4
1	0.5	1.66667	0	0.142857	0.1	0.0714286	1.55556	0.153846	1.42857	0	0.1	0.166667	0.333333	0.142857	0.2	0.333333	0.333333	0.428571	0.1	0.571429	0.285714	0	0.857143	0.5	0.8
1	1.5	0.888889	0.875	1.14286	0.5	0.714286	0.222222	0.0769231	1.85714	0.333333	1.3	0.5	1.16667	0.857143	0	0.333333	1.22222	0.428571	0.2	1	1.71429	0.25	0	0	0.9
2	1	2	0.375	0.142857	0.5	0.5	0.777778	0.153846	1.57143	0	0.8	0.333333	0.166667	0.571429	0.8	0.0833333	0.333333	0.571429	0.6	0.5	1.57143	1.25	0.571429	0	1.2
2	0.25	0.666667	0	0	0	0.214286	0.222222	0.0769231	0	0.166667	0.2	0.166667	2	0	0	0.416667	0.444444	0.428571	0.8	0.714286	0	1	1	0.75	0.5
1	0.5	1.11111	0.75	0.357143	0.2	0.214286	1.11111	0.0769231	0.285714	0.5	0.8	0.333333	0.666667	1	0.4	0.166667	0.666667	0.714286	1	0.928571	1.42857	1.25	0.571429	0	1
2	0.875	1.11111	1	0.357143	0.3	0.928571	0.222222	0.0769231	1	1.5	1.1	0.166667	1.16667	0.428571	0.4	0.333333	0.777778	1.14286	1.5	0.857143	0.857143	1	1.14286	0.5	1.2
1	1	1.33333	0	0.142857	0.1	0.571429	1	0.0769231	0.571429	0.5	0.8	0	0.833333	0.142857	0.4	0.166667	0.888889	0.714286	0.8	1	0.571429	0.5	1.42857	0.25	0.7
1	0.25	0.222222	0.375	0.642857	0.3	0.285714	0.888889	0.384615	0.857143	1	1.1	0.5	0	0.857143	1	0.0833333	0.666667	1.42857	1.2	1.42857	0.142857	0	0.428571	1.375	0.7
2	1.75	1.33333	0	0.214286	0.4	1.07143	1.44444	1.07692	1	0	0.7	0.166667	0.666667	1	0.4	0.416667	1.11111	2	1.1	0.857143	0.571429	1	0.714286	0	2.4
1	0.625	0	0	0.928571	0	0.0714286	0	0.153846	1.14286	1.33333	0.9	0	1.16667	0.285714	0	0	0.444444	1.14286	1.4	0.214286	0.285714	0	0.857143	0.25	2.2
2	0.375	1.44444	0.625	0.214286	0.1	0.285714	1	1.69231	0.142857	0.666667	0.1	0.166667	0.5	0.428571	0.8	0.0833333	0.777778	2	0.8	1.42857	0.714286	0.5	0.142857	0.625	0.3
1	1	1	0.625	1	0.6	0.928571	1.11111	1.23077	1.28571	1.16667	1.3	1	1.83333	0.714286	1	1	1.33333	1.85714	1.3	1.07143	0.428571	1	1.28571	1.375	2
1	0.875	0.666667	0	0	0.1	0.285714	0.222222	0	0.428571	0.333333	0.3	0.833333	1.16667	0	0	0.0833333	0.444444	0.428571	0.9	0.285714	0	0.5	0.428571	0.5	1
2	1.25	0.666667	0.5	0	0	0.285714	1.11111	0.769231	0.285714	0.833333	0.5	0	1.5	0.142857	0.4	0.416667	1	0.857143	1.6	0.357143	0	0	1.14286	1.125	1.7
2	0.625	1.11111	1.25	0.0714286	0.2	0.0714286	0.222222	0	0.285714	2	0.9	0.333333	0.333333	0	1.2	0.0833333	1.11111	1.14286	2.1	0.714286	1	0.25	1.28571	0.375	1.4
2	0.625	1.44444	0.25	0.428571	0.4	0.357143	0.222222	0.230769	1	0	1.1	0.5	1.5	0.142857	0	0.333333	0.555556	0.428571	1	0.357143	0.571429	0.5	0.857143	0	1
2	0.25	0.333333	1.25	0	0.2	0.0714286	0.444444	0.230769	0.285714	0.333333	0.1	1.16667	0	0.142857	0.6	0	0.666667	0	0.2	0.714286	0.285714	0.75	0	0.25	0.1
2	1	0.888889	0.5	0.642857	0.9	0.785714	1.11111	0.615385	1.14286	1	1.1	0.166667	1	1	1.4	0.416667	1	1.57143	1.4	1.14286	0.857143	1.5	1.42857	0.75	1.6
2	0.625	1.44444	0.25	0.142857	0.4	0.642857	1.11111	0.615385	1.28571	0.5	0.9	1	1.16667	0.285714	0.2	0.5	0.888889	0.714286	0.9	0.5	0.571429	0.5	1.42857	0.625	1.3
1	0.875	1	0.5	0.357143	0.4	1.07143	1	0.230769	1.14286	0.5	0.7	1.5	0.666667	1	0.6	0.333333	0.666667	0.857143	1	1.5	0.142857	0.5	0.571429	0.125	1.7
1	0.625	0.555556	0.875	0.214286	0.5	0.214286	1.66667	0.769231	0.857143	1.66667	0.3	1.16667	1.16667	0.571429	0.6	1	1.88889	1.42857	1.8	0.714286	0.428571	1.75	1.14286	0.625	1
1	1.125	0.111111	0.625	0.571429	0.4	0	0.444444	0	0.428571	0.5	1.1	0.5	0.333333	0	1	0	0.222222	1.85714	1.7	1.28571	0.428571	0.5	0.428571	0	1.2
1	1.375	0.888889	0.25	0.571429	0.5	0.142857	0	0.307692	0.285714	0.833333	1	0	0.666667	0.714286	1.2	0.0833333	0.222222	2	0.9	0.857143	0.142857	0.5	1	0.125	1.9
1	0.5	0.888889	0	0.785714	0.3	0.0714286	0.666667	0	0.285714	1	1.4	0.166667	0.166667	0.142857	0.6	0.25	1	1.57143	1.7	0.785714	0.428571	0.75	0.428571	0.125	1
1	1.125	0.666667	1.375	0.5	1	0.785714	0.777778	1.30769	0.285714	1.33333	1	0.166667	1.16667	0.857143	1.8	0.5	1	1.57143	1.6	0.928571	1.42857	0.25	1.14286	1.25	1.7
2	0.875	1.66667	0.5	0.714286	0.3	0.857143	1.77778	1.07692	1.85714	1.16667	1.7	0.833333	0.166667	0.714286	0.4	0.416667	1	1	1.1	0.428571	1.57143	0.75	1.28571	0.5	1.1
1	0.375	0.444444	0.25	0.642857	0.2	0.0714286	1	0.153846	0.428571	0.833333	1	1	0	0.285714	0.6	0.416667	1	0.857143	1.2	1.78571	0.285714	1.25	0.428571	0.5	1.1
1	0.125	1.22222	1.625	0.428571	0.4	0.285714	1	0.307692	1.57143	2.16667	0.7	0.166667	0.666667	0.142857	1.6	0.583333	1.55556	0.857143	1.1	1.28571	1.71429	0.5	1.14286	1.5	1.1
2	1	1.88889	0.125	0.857143	0	0.5	1	0.846154	0.285714	0.666667	0.8	0.5	0.333333	0.571429	0	0.166667	0.222222	1.57143	1	0.785714	0.857143	1.25	1.57143	0.25	1.7
2	1.875	2	1.75	0.571429	1.3	1.57143	2.33333	1.61538	1.85714	2	1.5	1.16667	0.833333	1.42857	1.2	1.25	1.66667	1	1.5	1.14286	1.42857	1	2.14286	1.625	1.5
1	1.375	1.33333	1.375	1.14286	1.4	1.42857	1.44444	1.46154	0.857143	1	1.1	1	1.16667	0.857143	1.6	1.41667	1.22222	1.42857	1	1.5	1.71429	1.75	2	1.375	1
2	1	1.11111	0.25	0.214286	0.3	0.571429	0.111111	0.307692	0.857143	1	0.8	0	2.16667	0.428571	0.4	0.333333	1.55556	1	1.6	0.785714	0.285714	0.75	0.714286	0.125	1.1
2	0.875	1.77778	0.625	0.285714	0	0.357143	0.888889	1.23077	1	0.666667	0.6	0.333333	1	0.714286	0.2	0.583333	0.333333	1.28571	0.3	1.64286	1	0.75	1.71429	0.25	1
2	0.875	1.33333	1.5	0.214286	0.6	0.928571	1.22222	0.538462	0.714286	0.833333	0.4	0.833333	0	0.857143	1	0.25	0.777778	0.857143	1.2	1.5	1.14286	1.25	0.857143	0.5	0.1
2	0.25	2.33333	0.25	0.214286	0.9	0.642857	0.444444	0.230769	0.857143	0.166667	0.8	0.333333	1.66667	0.285714	0.6	0.333333	1	0.857143	1.5	0	0.142857	2.25	1	0	1.4
1	1	1.77778	1.75	0.571429	0.9	0.428571	1.22222	1.61538	1.28571	1.16667	1.4	1.66667	0.833333	1	0.6	0.833333	0.888889	1.14286	1.2	1.5	0.857143	0.25	1.28571	1.5	1.1
1	1.375	1	0.125	0.357143	0.1	0.5	1	1	0.428571	0.166667	0.4	0.333333	1.16667	0.714286	0.2	1.08333	1.22222	1.14286	0.2	1.14286	0.714286	0	1	1.25	1.7
2	1.125	0.666667	1.375	0.428571	0.2	0.357143	2.22222	1.46154	0.285714	1	0.4	1.16667	0	0.571429	0.2	0.166667	0.444444	1.14286	0.6	1.07143	0.857143	1.75	0.285714	0.5	0.2
1	1.125	0.888889	0.375	0.5	0.8	0.5	1.33333	1.30769	0.714286	1	0.6	0.666667	0.5	0.571429	1.2	0.5	1.22222	1.57143	1.4	1.71429	1.14286	1.5	0.714286	0.625	1
2	1.25	1.77778	0.5	0.428571	0.2	0.785714	1.33333	0.615385	1	0.666667	1.3	0.666667	0.833333	0.285714	0.2	0.833333	1.11111	1.14286	1.5	0.785714	1	0.75	1.71429	1	1.9
2	0.5	1.77778	1.5	0.285714	1.2	1.07143	1.22222	2.07692	1.71429	1.5	1.2	1.83333	0.333333	0.714286	1.2	1.33333	1.22222	1.42857	1.4	0.857143	0.571429	1.75	1.28571	1.625	1.9
1	0.875	0.888889	0.625	0.857143	0.9	0.571429	0.666667	1	0.857143	1.33333	1.2	0	0	0	1.2	0.75	0.777778	1.57143	1.3	1.64286	1.57143	0.25	1.28571	0.75	1.4
2	0.625	0.777778	1.25	0.214286	0.8	0.0714286	0.555556	0.461538	0.857143	1	0.9	0.666667	0.666667	0.285714	0.8	0.333333	0.888889	0.857143	1.1	1.14286	1.14286	1.75	0.857143	0.75	1.2
1	0.625	2	1.125	0.142857	1.5	0.785714	1.88889	1	2	1.16667	1.2	1.66667	1.5	1.14286	1.4	1.33333	1.44444	0.857143	1.4	1.78571	0.714286	1.75	0.857143	1.625	2.2
2	1.625	1.66667	0.375	0.142857	0.7	1	1.22222	0.461538	1	0.833333	0.7	0.5	2	0.571429	0.6	0.416667	1.33333	1.57143	1.4	0.714286	1.14286	1.75	1	0	1.4
1	1.125	1	0.25	0.285714	0.5	0.285714	1	1	0.714286	0.5	0.7	1	1.16667	0.571429	0.4	0.5	0.777778	1.28571	1.2	1.35714	0.285714	1	0.714286	0.75	0.7
1	1.25	1	0.125	0.642857	1.1	1.14286	0.666667	0.230769	1.14286	0.833333	1.6	1.66667	1.33333	1	1.2	0.0833333	0.888889	1.71429	1.7	1.42857	0.714286	0.75	1.28571	1	2.1
1	1	1.55556	1.625	0.714286	0.5	0.357143	1.11111	1.38462	1.57143	1	0.8	1.16667	0.5	0.428571	1	1.08333	1.22222	1.57143	1.2	1.14286	0.571429	1	1.14286	0.75	1.3
2	2.625	0.555556	0.375	0.285714	0.9	1.07143	1.55556	1.15385	2	0.166667	0.9	1.5	1.83333	1.42857	0	0.333333	1.22222	1	0.1	0.428571	0.571429	2.5	1.42857	0.375	1.8
2	0.625	0.888889	0.125	0.428571	0.3	0.285714	1.44444	0.307692	0.857143	0.5	0.8	0.666667	1.83333	0.285714	0.8	0.583333	1.22222	1.42857	1.4	0.857143	0.714286	2.25	1.14286	0.375	1.4
2	1	1.11111	1	1.07143	1	1	1	1	1	1	1.1	1	1.16667	1.14286	1	1	1.11111	1.14286	1.3	1.28571	1	1	1.14286	1.125	1.1
1	0	0.333333	1	0.214286	0	0	0	0	0.142857	0.166667	0.1	0	0	0	0	0.166667	0	0.285714	0	1.21429	0	0.25	0.142857	0	0
2	0.5	0.777778	0.125	0.142857	0.1	0.0714286	0.444444	0.0769231	0.857143	0.166667	0	0.666667	0	0	0	0.0833333	0	0.142857	0.2	1.14286	0	0.5	0.428571	0.125	0.2
1	0	0.111111	0	0	0	0	0	0	0.142857	0.333333	0.4	0	0	0	0	0	0.222222	0.428571	0.2	0.642857	0	0	0	0.125	0.3
2	0	0.222222	0.125	0.214286	0.3	0.0714286	0	0	0	0	0	0	0.333333	0	0	0.0833333	0.111111	0.142857	0.5	1.14286	0	0	0.571429	0.5	0.4
2	0.125	0.666667	0.25	0.142857	0.3	0.214286	0	0	0.857143	0.333333	0.1	0	0	0	0.2	0.25	0.333333	0	0.4	1.42857	0.285714	1	0.857143	0.125	0
2	0.125	0.666667	0.125	0	0	0.0714286	0.555556	0.0769231	0.571429	0.333333	0	0.166667	0.166667	0	0	0	0	0	0	1.5	0.142857	0	0.428571	0.375	0.1
2	0	0.111111	0.75	0	0.1	0	0.111111	0	0.571429	0	0.1	0	0	0	0	0	0	0.428571	0.6	0.285714	0.571429	0.5	0.142857	0	0.3
2	0.25	0.666667	0	0	0	0	0	0	0	0	0	0	0	0	0	0	0.111111	0	0.1	0.428571	0	0	0.714286	0.5	0.6
2	1.125	0.333333	0	0.142857	0.1	0	0	0	0	0	0	0.333333	0.833333	0	0	0	0	0.285714	0.2	0.928571	0	0	1	0	0.8
2	0.5	0.888889	0.5	0.142857	0.4	0.0714286	0.111111	0	0.571429	0.166667	0.3	0.333333	0.5	0.571429	0.8	0.25	0.555556	0.571429	0.5	1.14286	0.142857	0	0.428571	0.125	0
1	0.625	0.666667	0.625	0.357143	0.5	0.214286	0.888889	0.692308	0.285714	0.5	0.1	0.666667	0.166667	0.857143	0.2	0.333333	0.444444	1	1	1.64286	1.14286	0.75	0.714286	0.625	0.6
1	0.5	0.666667	0.375	1.07143	0.4	0.571429	1	0.230769	0.571429	0.666667	0.6	1.16667	0.833333	1	0.4	0.25	0.222222	0.428571	1	1.35714	0.428571	1	0.857143	0.25	0.5
2	0	0.333333	0.125	0.214286	0.2	0	0.111111	0.153846	0.428571	0.333333	0.9	0	1.16667	0.142857	0.2	0.25	0.444444	0.714286	0.3	0.428571	0	0	0.142857	1.125	0.2
1	1.375	1.44444	1.125	0.857143	1.2	0.857143	1.44444	1.30769	1.42857	1.33333	1	1.33333	1.33333	0.714286	0.6	1.08333	1.55556	1.28571	1.4	1.42857	1.14286	1	1.14286	0.875	0.8
1	0.75	0.888889	0.875	0.428571	0.3	0.357143	1	0.615385	0.571429	1	0.6	1	0.833333	0.571429	0.4	0.416667	0.666667	1	0.5	1.78571	0.428571	0.25	1	0.75	0.6
2	0.5	0.111111	0.625	0	0.2	0.0714286	0.444444	0	0.285714	0	0	0.333333	0.166667	0.285714	0.2	0	0.111111	0	0.2	1.07143	0	0.25	0.285714	0	0.1
1	0.375	0.666667	0	0.0714286	0.1	0.285714	0.444444	0.153846	0.714286	0.666667	0.8	0	0.166667	0	0.4	0.416667	0	0.285714	0.7	0.928571	0.285714	0	0.571429	0.375	0.7
1	0.5	0.333333	0.25	0	0.6	0.0714286	0.111111	0	0	0.666667	0.3	0	0.333333	0.142857	0.8	0.0833333	0.222222	1	0.2	0.714286	0.714286	1	0.285714	0	0.6
2	0	0.777778	0.125	0.0714286	0.1	0.142857	0.333333	0	0.571429	0.333333	0.5	0	0	0.142857	0	0.5	0.222222	0.285714	0.4	1.07143	0.142857	0	0.571429	0.875	0
1	0.125	0.555556	0	0	0	0.142857	0	0	0.285714	0.333333	0.6	0	0	0	0	0.166667	0.333333	0.714286	2.3	1.14286	0.857143	0	0.428571	0.25	0.3
2	0.125	0	0.25	0	0	0	0.111111	0	0.857143	0	0	0	0	0	0	0.333333	0	0.571429	0.7	1.42857	0	0.25	0.714286	0.75	0
1	0.25	0.111111	0.375	0.0714286	0	0.0714286	0.555556	0.0769231	0.571429	0.5	0.6	0.5	0	0.142857	0	0	0	0.285714	0.1	1.07143	0.428571	1.75	0.571429	0	0.3
2	0.875	1.88889	0	0	0.1	0.142857	0.888889	0.153846	0.571429	0.166667	0.2	0.166667	0	0	0.6	0.25	0	1.14286	0.2	0.285714	0	1.25	0.285714	0	0.5
2	0.25	0.333333	0.5	0.0714286	0.1	0	0.555556	0.0769231	0.428571	0.666667	0.2	0.166667	0.333333	0	0.8	0.0833333	0.222222	0	0.4	1.07143	0	0.25	0.857143	0.25	0.1
1	0.375	0.888889	0.125	0.0714286	0.4	0.0714286	0.555556	0	0.142857	0.166667	0.7	0.333333	0.666667	0.857143	0	0.0833333	0.444444	1	0.6	1.21429	0	0	0.571429	0.375	0.4
1	0.125	0.555556	2	0.285714	0.3	0	0.888889	0	0.428571	0.333333	0.7	0.5	0.166667	0	0	0.166667	0.222222	0.285714	0.4	1.85714	1.28571	0.25	0.714286	0	0
2	0.25	0.666667	0	0.0714286	0.1	0	0.555556	0	1	0	0.1	0	0	0	0.2	0	0.222222	0.285714	1	0.785714	0.285714	0.25	0.285714	0	0.2
1	1.5	1.77778	1	1.14286	1.2	1.21429	1.44444	1	1.14286	1	1.2	1	1	1	1.2	1.25	1.44444	1.28571	1.4	1.28571	1	1.75	1.57143	1	1.3
2	0.5	0.888889	0	0.285714	0.3	0.142857	0.333333	0.153846	0.714286	0.166667	0.8	0.166667	0	0.142857	0	0.166667	0.333333	0.142857	0.3	1	0.285714	0.25	0.428571	0.125	0.3
2	0.25	0.888889	0.25	0.285714	0	0.214286	1.33333	1.07692	1.57143	0.833333	1.6	1	0.666667	0.142857	0.4	0.5	0.444444	0.714286	0.8	1.71429	0.285714	0	2.14286	0.25	1.1
1	0	1.11111	0	0.5	0.1	0	0.333333	0.153846	0.285714	0.833333	0.3	0	1.16667	0.285714	0	0.166667	0.111111	0	0.5	1.28571	0.142857	0	0.142857	0.5	0
2	1.125	1.55556	1.125	0.714286	0.9	0.5	0.555556	0.692308	1	0.5	0.7	0.833333	0.833333	0.571429	0.6	0.916667	0.888889	0.714286	0.6	1.07143	0.714286	0.5	1.28571	0.875	0.9
1	1.625	1.66667	1.625	0.928571	1	1.14286	1.33333	1.15385	1.42857	1.33333	1.1	1	0.833333	1.14286	1	1.25	1.11111	1.28571	1.2	1.35714	1.42857	1	1.57143	1.5	1.1
1	0.125	0.333333	0.625	0.214286	0.3	0	0.444444	0	0.142857	0	0	0.333333	0	0.571429	0	0	0	0.571429	0.5	1.64286	0	0.25	0.571429	0.25	0.1
2	0.375	0.555556	0.25	0.0714286	0.1	0.214286	0.111111	0.384615	0.428571	0.166667	0.6	0.666667	0	0	0	0.416667	0.888889	0.428571	0.9	1.28571	0.571429	0.25	0.571429	0	0.3
2	0.25	0.666667	0.75	0.142857	0.7	0	0.111111	0.307692	0	1	0.4	0	0.333333	0.285714	1.2	0.0833333	0.222222	1.28571	0.1	1.5	0.142857	0.75	0.142857	1	0
1	0.5	0.111111	0.375	0.214286	0.1	0	0.333333	0.461538	0.285714	0.5	0.2	1	0	0.285714	0	0	0.666667	1.28571	0.3	1.64286	0.142857	0	0.285714	0.125	0.5
1	1.125	1.11111	1	1	1	0.857143	1	1.84615	1	1.33333	1.1	1	1.66667	1	1	1	1.11111	1.57143	1.4	1.28571	1	1	1.42857	1.625	1.3
2	0	0	0.625	0	0.4	0	0.333333	0	0	0.166667	0.3	0.5	0.5	0.142857	0	0.25	0.222222	1.42857	0.1	1.42857	0	0.5	0.571429	0	1.3
1	0.5	0.555556	0	0	0.8	0.428571	1	0.307692	0.428571	1.16667	0.4	1.16667	0.5	0	0.6	0.5	0.555556	1.71429	2.7	1.42857	0	1	0.714286	0.375	0.3
1	0.25	0.555556	0.25	0	0	0	0	0	0	1.5	0.2	0	0	0	0	0.0833333	0.222222	0.571429	0.1	0.928571	0	0	0	1.375	0.5
2	0	0.333333	0.75	0.142857	0.4	0.0714286	1	0.0769231	0.142857	0.666667	0.7	0.166667	0	0	0.8	0.166667	0.666667	0.571429	1.3	1.14286	0.714286	1.25	0.142857	0.125	0.2
1	0.5	0.333333	0	0.142857	0.1	0.214286	0	0.538462	0.714286	0	0.8	0.333333	0	0.571429	0	0.0833333	0.222222	1.42857	0	1	0	0	0.428571	0.25	0.1
2	0	0.111111	0.5	0.214286	0	0	0.333333	0.153846	0.571429	1.16667	0.1	0.166667	1.5	0	0.8	0	0	0.714286	0.2	1	0	0	0.428571	1.875	1.2
1	0.25	0.777778	0.625	0	0	0.142857	0.555556	0.307692	0.285714	0.833333	0.7	0.166667	0.333333	0.285714	0.4	0.166667	0.888889	0.571429	0.6	1.07143	0.428571	0.25	0.571429	0.25	0.5
2	0.375	2.33333	0.125	0	0.1	0.428571	0	0	1.14286	0.666667	0.2	0	0.166667	0	0.4	0.0833333	0	0.571429	1	0.285714	1.14286	0.75	1	0.875	1.8
1	0.5	0.777778	0.75	0.142857	0.7	0.0714286	0.333333	0.153846	0.285714	0.833333	0.5	0.333333	0.333333	0.142857	1.2	0.166667	0.444444	0.714286	0.7	1.21429	0	0	1	0.375	0.1
1	0.5	0.888889	1.75	0.142857	0.3	0	0	0	0.571429	1.83333	0.3	0	0.166667	0	0.6	0.166667	0.444444	0.285714	2	0.571429	0.857143	1.5	0.714286	0.875	0.7
1	0.5	0	0	0.142857	0	0.285714	0.333333	1	0.857143	0.333333	1	0.333333	0	0	0.2	0	0.444444	1.57143	0	1.64286	0.714286	0	0	0.875	1
2	0.375	1.11111	0.25	0	0.3	0.214286	1.44444	0.538462	0.285714	0	0.1	0.166667	0.5	0.857143	0	0.0833333	0.222222	1.85714	0.4	1.35714	0.428571	1.25	0.428571	0	0.5
1	0.625	0.666667	0.5	0.5	0.9	0.357143	1	0.846154	0.428571	0.666667	0.6	1	0.5	0.857143	0.6	0.25	0.555556	1	0.8	1.21429	1.28571	0.75	1.14286	0.75	0.5
2	0.625	0.555556	0	0	0.1	0.5	0.444444	0.0769231	0.285714	0	0.2	0.166667	1.83333	0	0	0	0.444444	0.428571	0.5	0.357143	0	0.5	0.571429	0.25	0.7
1	0.75	0.777778	0	0.285714	0.4	0.214286	0.333333	0.153846	0.714286	1.33333	0.2	0	0.333333	0.428571	0.4	0.166667	1.11111	1.42857	1.6	0.214286	0.428571	1.75	1.14286	0.375	1.1
2	1.875	2.22222	0.25	0.214286	0.1	1.21429	0.777778	0.538462	1.57143	0.833333	0.7	0	0.166667	0.142857	0.4	0.333333	1.22222	1.42857	2.1	0.357143	0.285714	2	0.714286	0.625	1.4
1	1.125	1.22222	1	0.928571	1	0.857143	1	1	1.57143	1.33333	1.2	1.16667	1	1.14286	1	1.16667	1.33333	1.14286	1.7	1.57143	1	1.25	1.42857	1.25	1.1
1	0.625	0.777778	0.375	0	0.4	0.214286	1.22222	0.461538	0.428571	0.166667	0.3	0	0.166667	0.285714	0.4	0.833333	0.666667	1.42857	1.3	0.642857	0	0.5	0.428571	0.875	1.2
2	1	1.44444	1.125	0.571429	0.1	0.928571	1.11111	1.23077	1.57143	0.666667	1.4	1.83333	0.833333	0.857143	0.4	0.416667	1.22222	0.714286	1.1	1.21429	0.714286	2	1	0.625	0.9
2	0.125	1.44444	0	0.214286	0.3	0	0.222222	0.0769231	0.571429	0.166667	0.2	0.333333	0	0.285714	0	0.333333	0.333333	0.285714	0.6	1.21429	1	0	0.714286	0	0.1
2	0.5	1	0	0.285714	0	0.142857	0.222222	0	1	1	0.8	0.166667	0.166667	0.142857	0.6	0.166667	0.111111	0.285714	0.3	1.28571	0	0.25	1	0.375	0.2
2	0.125	1.55556	1.25	0.285714	1.4	0	0.111111	0.153846	0.142857	0.166667	0.7	0	0.5	0	1.4	0.416667	0.222222	0.285714	0.6	1.14286	0	0	0.571429	0.125	0.2
2	0.5	0.777778	0.125	0.285714	0.1	0.357143	0.222222	0	0.428571	0.5	0.1	0.166667	0.166667	0.285714	0.6	0.25	0.777778	0.857143	0.2	1.14286	0.285714	0	1.14286	0.625	1.1
1	1.375	1.77778	1.125	1.14286	1.1	1.21429	1.11111	1	1.14286	1.16667	1.3	1	1	1.28571	1	1.41667	1.33333	1.42857	1.9	1.64286	1.71429	1.5	1.57143	1.25	1.8
2	1.25	2.22222	0.25	0.214286	0.9	0.785714	0.444444	0.153846	1.28571	0.5	1.3	1	0.166667	1.42857	1.2	0.166667	1.22222	0.428571	0.8	1.42857	0.428571	0.25	0.428571	0.125	0.3
1	0.375	0.555556	0.75	0.357143	0.6	0.142857	0	0	0.571429	2	0.7	0.5	0.333333	0	1.4	0	0.444444	1.14286	1.1	1.57143	0.857143	0.5	0.857143	0.25	0.5
1	0.375	0.777778	0.75	1	1.3	0.214286	0.555556	0	0.142857	1	1.2	0.166667	0	0.714286	1.6	0.25	0.555556	1.57143	1.2	1.57143	1.28571	1.25	0.428571	0.25	1.3
2	1.625	1.11111	0.875	0.0714286	0.5	0.714286	0.444444	0.0769231	0.428571	0.5	0.2	0	0.166667	0	0.6	0.166667	0.222222	0.142857	0.1	1.42857	0.714286	1	0.142857	0.125	0.2
1	0.875	1.77778	0.625	0.285714	0.1	0.142857	0.333333	0.0769231	1.28571	0	0.9	1.5	0.166667	0.285714	0	0.25	0.222222	0.428571	1.6	0.642857	0.857143	0.75	0.571429	0	0.1
1	0.125	1.33333	0	0.0714286	0.4	0	0.111111	0	0	1.5	0.1	0	0.166667	0	1.4	0	0.444444	0.285714	1.1	1	0.285714	0	1	0	0.9
1	1.375	1	1.625	1.35714	1.4	1.5	1.55556	1.38462	1	1.5	1.6	1.5	1.33333	1.57143	1.4	1.5	1.33333	1.14286	1.4	1.5	1.28571	1.75	1.71429	1.125	1.6
1	0.625	0.777778	0.5	0.0714286	0.1	0.142857	0.222222	0	0.571429	1.16667	1	0.166667	0.166667	0	0	0.0833333	0.111111	0.571429	1.2	0.785714	0.571429	0.25	1	0.625	0.4
1	0.375	0.444444	0.25	0.214286	0	0.0714286	0.222222	0	0.142857	1.16667	0.4	0	0.166667	0	0.2	0.0833333	0.111111	1.42857	1.3	1.64286	0.571429	0	0	0.375	1.6
2	0.75	2.11111	0.75	0.0714286	0.4	0.357143	0.777778	0.615385	0.714286	0.5	0.6	0.5	0.333333	0.714286	0.2	0.25	1	1.71429	2	1.5	1.14286	0.5	0.428571	0.125	0.7
2	1.125	1.88889	0.875	0.928571	1	1.14286	1.22222	1.15385	1.42857	1	1.5	1.5	1.16667	0.714286	1.2	1.41667	1.77778	1.42857	1.9	1.57143	1.71429	2	1.71429	1	1.5
1	0.875	0.777778	1	0.642857	0.7	0.285714	0.888889	0.692308	0.285714	1	1.6	1.16667	0.666667	0.285714	1	0.833333	0.888889	1.28571	1.1	1.85714	0.142857	0.75	1.28571	0.875	0.7
1	0.125	0.222222	0.125	0.0714286	0.1	0	0.222222	0.153846	0.571429	1.33333	0.4	0.666667	0	0.142857	0.2	0.0833333	0.222222	1.14286	0.4	1.14286	0	1	1.14286	0.25	0.6
2	0.25	0	0	0.214286	0	0.142857	0.888889	0	0	0.166667	0.5	0	1.5	0	0	0.0833333	0	1	1.1	0.285714	0	0	0.285714	0.25	1.5
2	2.125	1.55556	0.125	0.214286	0.3	0.714286	1	0.0769231	1.71429	0.333333	1.2	1.66667	0.5	0	0.2	0	0.666667	0.428571	0.9	0.285714	1.14286	1.75	0.714286	0	1.3
1	0.875	1.11111	1.5	0.428571	0.1	0.428571	0.222222	0.307692	0.142857	0.833333	0.4	0.5	0.833333	0.857143	0.6	0.333333	0.555556	0.571429	0.6	1.35714	0	0.25	1.71429	0.875	0.6
2	0	0.333333	0.5	0	0	0.285714	0.333333	0.307692	0.428571	0.166667	0.2	0.166667	0.166667	0	0.6	0.5	0.777778	0.285714	0.8	1.28571	0	0.25	0.285714	1.375	0.5
2	0.375	0.555556	1	0	0	0	0	0	1.14286	0.666667	0.1	0	0	0.142857	0.6	0.0833333	0.111111	0	0.4	0	0.571429	1.75	0.571429	0.25	0.3
1	1.25	1.11111	0.125	0.5	0.9	0.714286	1.11111	1.46154	1.14286	1.16667	1.1	1	1.33333	0.714286	1	0.666667	1.22222	1.28571	1.4	1	0.571429	1	1.14286	0.875	2.2
2	1.25	0.888889	0	0	0.3	0.428571	1.22222	0.0769231	0.714286	0	1.1	0.666667	1.83333	0	0.2	0.25	0.222222	0.571429	0.5	0.785714	0	1	1	0	0.8
2	1.5	2.11111	1.125	0.857143	1.8	1.21429	2.11111	1.53846	2	1.16667	0.8	1.33333	0.666667	1.57143	1.2	0.75	1.77778	1	1.5	0.928571	1.71429	2	1	0.5	1.8
2	0.625	0.666667	0	0.285714	0.6	0.285714	0.666667	0.384615	0.857143	0.333333	0.3	0.5	0.666667	0.285714	0	0.166667	0.444444	0.857143	0.7	1.35714	0.285714	0.25	0.714286	0.25	0.5
1	0	1.11111	0.5	0.142857	0.1	0	0.888889	0.153846	0.285714	1.16667	0.3	1.5	0	0.285714	0.2	0	0.333333	0.714286	0.5	1.57143	0.428571	0	0.857143	0.375	0
2	1.25	1.44444	1	0.928571	1	1	1.22222	1.30769	1	1.16667	1.2	1.16667	0.666667	1.28571	1	1.08333	1.22222	1.71429	1.6	1.5	0.285714	1	1.28571	1.375	1.3
1	0.5	0.888889	0.875	0.428571	1.2	0.428571	1.33333	0.384615	0.857143	0.833333	0.6	0.5	0	1.71429	1	0.25	0.888889	1.28571	0.3	1.5	0	0.5	0.571429	0.5	0.6
1	1	1.55556	1.75	0.928571	0.8	1	1.33333	1.46154	1.57143	1.16667	1.3	1	0.833333	1.28571	1.4	1	1.11111	1.14286	1.7	1.42857	1.71429	1.25	1	1.125	1.1
2	0.375	2.22222	0.25	0.214286	0.2	1.14286	0.777778	1.07692	1.42857	0.833333	1.1	0.166667	1.16667	0.428571	0.8	0.25	1	1.28571	2	1.5	0.857143	0	1.57143	1.25	1.2
2	0.5	2	2	0.214286	0.9	0.357143	0.888889	0	1.71429	1.33333	1.1	0.5	0	0.428571	1.2	0.166667	0.555556	0.285714	1.9	1.21429	1.71429	2.25	1.14286	0.125	0.4
1	0.875	0.444444	1.375	0.571429	0.4	0.642857	1.11111	0.384615	0.571429	0.333333	1.2	1.83333	0.333333	1	1.4	0.166667	0.555556	1	0.6	1.5	0.428571	2	0.285714	0	0.4
1	1.5	1.11111	0.625	1.14286	1.3	1	1	1.61538	0.857143	1.33333	1.1	1.16667	1	1.14286	1.4	0.833333	0.888889	2	1.1	1.35714	0.857143	1	1.14286	1.25	2.1
1	1.25	0.666667	1.625	0.785714	0.5	0.357143	0.222222	0.230769	0.428571	1.66667	0.6	0.5	0.666667	0.142857	1.6	0.333333	0.777778	1.57143	1.2	1.35714	0.428571	1.25	1.28571	0.375	0.7
2	0.625	0.333333	0.375	0.142857	0.2	0.214286	0.333333	0	0.714286	0.833333	0.2	0	1.5	0	0.4	0.0833333	0.333333	0.428571	1.3	1	0	1	0.571429	0.375	1.6
2	1.25	1.33333	1	1	1	1	1.22222	1	1.14286	0.833333	1.1	1	1.5	0.857143	1	1.16667	1.22222	1.71429	1	1.07143	0.857143	1.25	1.28571	1.125	1.9
2	0.125	0.444444	1.25	0.285714	0.7	0	0.555556	0	0.285714	0.333333	0.6	0.5	0.5	0	2	0.0833333	0.666667	1.14286	0.7	0.785714	0	0.25	0.285714	0.25	0.4
1	1.5	1.44444	1	0.714286	0.8	1.21429	1.22222	0.538462	1.14286	0.833333	1.1	1	1.16667	0.857143	0.8	0.416667	1.33333	1.57143	0.9	0.857143	1.42857	1.25	1.14286	0.125	1.5
1	0.625	1	0.25	0.357143	0.9	0.5	1.66667	0	0	0.5	0.5	0.166667	0.333333	0.571429	0.2	0	0.555556	0.857143	0.6	0.714286	0.714286	0.5	0.285714	0	0.3
2	0.25	1	0.375	0.142857	0.8	0.142857	0.333333	0.0769231	1.57143	1.16667	1	0.333333	0.166667	0.428571	1	0.25	0.888889	0.142857	1.7	1.21429	1	0.5	1.28571	1	0.1
2	0.25	2.11111	0.625	0.285714	0.7	0.214286	1	0.153846	1.71429	0.333333	1.6	1.66667	2.66667	0.714286	0.4	1	1.44444	0	1.6	0.142857	0.428571	1	0.857143	0.75	0.5
2	0.75	1.22222	0.625	0.285714	0.1	0.357143	0.444444	1.23077	1.14286	0.666667	0.6	0.666667	0.5	0.428571	0.6	0.916667	0.666667	1.42857	1	1.64286	0.142857	0	1.14286	1.125	0.7
1	1	0	1.5	0.357143	0.2	0.0714286	0.555556	1.15385	0.142857	1	0.3	0.166667	0.166667	0.428571	0	0.333333	0.666667	1.42857	1	1.64286	0.428571	0.75	0	0.125	1.3
2	1.25	2.11111	0.5	0.285714	0.1	0.571429	1.66667	0.153846	1.71429	0.666667	0.2	0.5	0	0.714286	0	0.166667	0.777778	0.714286	0.1	1.35714	1.42857	1.25	1.28571	0.25	0.9
2	1.75	1.88889	0.5	0.571429	0.6	1.42857	1.55556	1.30769	1.28571	0.666667	1.6	1.16667	0.666667	1	0.6	1.16667	0.888889	1.28571	1.2	1.42857	0.428571	0.5	1.71429	0.875	1.5
2	0.625	0.444444	0.625	0.642857	1.2	0.0714286	0.888889	0.384615	0.571429	0.833333	0.8	0.5	1.83333	0.428571	0.4	0.25	0.555556	1.28571	0	1.21429	0.285714	0.75	0.285714	0	1.6
2	1.25	1.66667	1.5	1.14286	1.4	1.21429	1.44444	1.07692	2	1.66667	1.3	1.16667	1.33333	1.28571	1.4	1.33333	1.77778	1	1.5	1.14286	1.57143	1.5	1.28571	1.625	1.1
1	0.875	1.22222	1.125	0.714286	1	0.428571	0.777778	0.846154	1	1.33333	0.8	1	0.166667	0.428571	1	0.75	1	1.71429	1.6	1.35714	1	1.5	0.857143	0.5	0.9
2	1.125	1.33333	0	0.142857	0	0.142857	0.222222	0.0769231	0.142857	0.833333	0.1	0	0	0	0	0.416667	1.11111	1	1.8	0.571429	0.142857	1.25	0.857143	0.25	1.4
1	1.625	1.55556	1.625	1.14286	1.6	1.35714	1.22222	1.61538	1.14286	1.33333	1.1	0.833333	1	1.57143	1.8	1.33333	0.777778	1.14286	1	1.21429	1.28571	1.75	1	1.125	1.2
2	1.375	1.88889	0.125	0.357143	0.2	1.07143	1.66667	0.153846	0.714286	0.166667	0.8	0.333333	0.333333	0.285714	0.2	0.5	1.33333	1.57143	1.2	1.21429	0.571429	1.75	1	0.5	1.2
1	1.125	0.111111	0.25	0.428571	0.3	0.214286	0.222222	0.846154	0.285714	1.16667	0	0	0.833333	0.428571	0.6	0	1.55556	2.14286	1.9	1.21429	0.142857	1.5	0.714286	0.5	1
2	0	0.666667	1.625	1	0.2	0.0714286	0.666667	1.46154	1.14286	1	1.1	1.33333	0.166667	0.714286	1.8	1.16667	0.888889	1	1	1.28571	0	0.75	0.857143	2	1.2
1	1.125	1.66667	1.5	1.64286	1.6	1.35714	1.33333	1.30769	1.14286	1.66667	1.6	1.16667	1.5	1.14286	1.8	1.33333	1.22222	1.42857	1.1	1.57143	1.57143	1.5	1.57143	1.625	1.4
2	1	1.44444	0.75	0.0714286	0.3	0.214286	0.333333	1.53846	1.85714	0.833333	0.7	0.5	1.33333	0	0.2	0.333333	1.44444	0.285714	1.1	0.357143	1	0.25	0.571429	0.625	1.4
2	0.125	0.666667	1.5	0.357143	1.1	0.214286	0.222222	0.0769231	0.571429	1.66667	0.7	0.166667	1	0.428571	1	0.166667	1	0.428571	1.3	1.71429	0.142857	1	0.714286	0.75	0.8
2	1.375	1.33333	0.25	0.428571	0.9	0.928571	1	1	1	0.833333	0.9	0.666667	2	0.285714	1.2	1	1.55556	1.71429	1.9	0.714286	0.714286	0.75	1.14286	1.125	2.1
1	1.125	1.88889	1.5	0.571429	0.9	0.785714	1.11111	0.923077	1.57143	0.5	1.3	1.16667	0.5	0.428571	1	1.08333	1.11111	1	1.3	0.928571	1.42857	1	1.14286	0.875	0.9
2	1.375	2.22222	0.875	0.857143	1.1	1.07143	1	2	1.42857	1.16667	1.5	1.16667	0.333333	0.857143	1	1.41667	1.66667	0.857143	1.7	1.57143	1.57143	2	1.57143	1.375	1.9
1	0.75	0.777778	1.5	0.642857	0.9	0.5	0.222222	0.384615	0.428571	0.833333	1.1	0.833333	0.666667	0.714286	1.4	0.25	0	1.14286	0.7	1.57143	0.428571	0.75	1.28571	0.125	0.7
1	0.5	1.22222	1.5	0.357143	0.7	0.214286	0.888889	1.69231	0.857143	1.33333	0.4	0.666667	1	0.285714	0	0.5	0.666667	0.857143	0.8	1.57143	0.571429	0.5	0.285714	0.375	1.3
1	0.5	1.11111	1.25	0.785714	0.4	0.214286	0.666667	1	0.857143	1.16667	0.8	1.16667	0.166667	0.428571	0.4	0.25	0.666667	1.42857	1.6	1.71429	0.857143	1.25	1.14286	0.5	0.8
1	0.875	0.888889	0.75	0.428571	1	0.642857	0.888889	0.461538	1.28571	0.166667	0.5	0.833333	1.16667	0.571429	1.4	0.583333	0.888889	0.857143	1	1.28571	0.571429	1	1	0.75	0.8
2	0.75	1.22222	1.5	0.357143	0.4	0.428571	1.88889	0.846154	1	0.166667	0.3	0	1.5	0.428571	0.6	0.75	1.44444	1.85714	1.9	0.642857	0.428571	0.5	1	0.125	1.5
1	0.75	0.666667	0.5	0.571429	0.1	0.214286	0.333333	0	1.14286	1	0.6	0.5	0.666667	0.285714	0.4	0.0833333	1	1.57143	1.2	1.14286	0.571429	0.75	0.571429	0.25	1.8
1	0.125	0.111111	1.25	0.285714	0.4	0.0714286	0.444444	0.0769231	0	1.66667	0.2	0.833333	0	0.142857	1.4	0	0.666667	0.571429	1.1	1.28571	0	0.25	0.428571	0	1.4
1	1	0.444444	1.25	0.0714286	0.7	0.357143	0.444444	0.923077	1.14286	1.5	0.5	0	1	0.714286	0.6	0.833333	0.333333	0.857143	0.9	1.14286	0	0.25	0.571429	0.375	1.7
2	0.5	1.11111	1.625	0.285714	0.8	0.428571	1.11111	0.0769231	0.714286	0.666667	0.4	1.16667	0.5	0.285714	1	0.333333	0.555556	1.14286	0.3	1.07143	1.14286	0.5	0.857143	0	0.6
1	0.625	1	0.25	0.642857	1.4	0.571429	0.666667	0.461538	0.428571	0.5	1	0.333333	0.5	1.14286	1.4	0.333333	0.666667	1.57143	0.5	1.35714	0.142857	0.5	1	0.125	1.3
2	0.375	2.33333	0.875	0.0714286	1.2	0.142857	0.444444	0.153846	1.42857	0.333333	1	0.666667	0.166667	0.571429	1.6	0.166667	0.555556	0.428571	0.8	0.714286	0.714286	0.75	0.714286	0.125	0.5
1	0.875	1.11111	1.75	1	1.1	0.714286	0.888889	1.07692	1	1.33333	1.6	1.5	1	1.14286	1.6	0.916667	1.22222	1.14286	1.3	1.71429	1.71429	1.5	1	1	1.1
2	0.25	0.222222	1.75	0.5	1	0.0714286	0.444444	0	0.428571	0.333333	1.1	1.83333	1.66667	0	2.6	0.0833333	0.222222	0.571429	0.4	1.71429	0	0.25	0.142857	0.5	0.6
2	1.375	1.11111	1.75	0.571429	0.9	1.14286	1.77778	1.07692	1.14286	0.833333	0.7	0.833333	1	1	1.2	0.75	1.22222	1.14286	1	1	0.571429	1	1	0	1.3
1	2.25	2.22222	0	0.357143	0.5	0.928571	1.44444	1.61538	0.714286	1	1.1	0.333333	0.666667	0	1.4	0.5	1.66667	1.42857	1.9	1.07143	0.857143	1	1.57143	1.5	1.6
1	0.875	1.22222	0.25	0.5	0.4	0.357143	0.555556	2	0.571429	1.83333	1.2	0.5	0.333333	0.142857	1	0.0833333	0.777778	2	1.7	0.5	0.857143	1.75	1.14286	0.25	1.4
1	0.75	0.555556	0.875	1.35714	1.9	1.07143	1.22222	1	0.857143	1.83333	1.2	1.5	1.16667	0.714286	1.6	1.5	0.777778	1.14286	0.9	1.42857	1	1.5	1.14286	0.875	1
1	0.75	1	1	0.642857	0.8	0.428571	0.333333	0.769231	1	1.33333	0.4	0.166667	0.333333	0.142857	1.4	0.583333	1.33333	1.57143	2.3	1.64286	0.714286	1.5	0.857143	1	1.1
1	0.125	0	0	0.571429	0.1	0	0	0.0769231	0.428571	1	1.3	1	1.33333	0.142857	0.6	0	0.222222	1	1.9	1.07143	0	1.75	0.285714	0.75	1.5
2	1.125	1.44444	0.5	0.214286	0.4	1	1.22222	2	1.57143	0.333333	0.7	1.66667	0.5	0.285714	0.4	1.41667	1	1	0.5	1.14286	0.285714	0.5	1.28571	1.625	1.6
2	0.75	0.888889	0.25	0.214286	0.2	0.0714286	0.666667	0.153846	1.14286	0.5	0.5	0.833333	1.33333	0.571429	0.4	0.0833333	0.666667	1.14286	1.9	1.28571	0.714286	0.5	0.571429	0	1.4
1	1	0.777778	0.375	0.5	0.6	0	0.444444	0.384615	0.285714	1	0.8	0.666667	1	0.571429	0.4	0.166667	0.444444	1.71429	1.1	1.57143	0.285714	1	0.714286	0.5	1.6
1	0.75	0.666667	0.625	0.285714	0.7	0.5	0.666667	0.538462	1	0.5	1.4	0.5	0.833333	1	0.8	0.75	1.22222	1.14286	1.4	1.28571	0.285714	0.25	0.714286	0.625	1.2
1	0.625	2.11111	0	0.357143	0.4	0.571429	1.55556	1.07692	0.857143	0.333333	0.9	1.16667	0	1.14286	0.4	0.333333	1.22222	1.14286	1.9	0.785714	0.571429	1.25	1.57143	0.375	1.5
1	1.5	1.44444	0.875	1.57143	1.5	1.14286	1.44444	1.38462	1.42857	1.33333	1.3	1.33333	1.66667	1.42857	0.8	1.41667	1.77778	1.71429	1.5	1.57143	1.28571	2	1.28571	1.625	1.2
2	1.375	1.22222	1	0.857143	0.2	1.42857	0.888889	0.769231	0.857143	1.5	1.1	1	1	0.571429	0	0.5	1	1.14286	0.9	0.928571	0.714286	0.75	1.28571	1.125	1.3
2	1.75	1.11111	0	0.0714286	0	1.14286	0.777778	1.23077	1.71429	0.833333	0.7	0	2.83333	0.428571	0	0.583333	0.888889	1.28571	1.1	0.142857	0.285714	0.75	1.71429	0.5	2.3
2	0.375	0.555556	0.125	0.357143	0.1	0.142857	0.666667	0	0.142857	1.66667	0.9	0.333333	0.833333	0.142857	0.2	0.166667	0.777778	1.28571	1.7	0.5	0.142857	1.25	0.714286	0.125	0.9
1	1.375	1.77778	0.625	0.642857	0.3	0.928571	0.222222	0.615385	0.857143	0.5	1	0	0.5	0	0.8	0.166667	0.666667	0.857143	0.8	1.21429	1	1.25	1	0.125	1.1
2	0.375	1.88889	0	0.642857	0.2	0.571429	0.111111	0	1.71429	1.5	1.4	0.833333	0.5	0	0.6	0.166667	0.777778	0.285714	1.9	0.571429	1.28571	0.5	2	0	1.2
2	0.625	0.555556	0	0.214286	0.2	0.0714286	0.222222	0.461538	0.428571	0.5	0.4	0.333333	1.16667	0.285714	0.2	0.333333	0.333333	1.42857	0.4	1	0.571429	0.5	1.14286	0	1.6
1	1.25	1.66667	1.125	0.5	0.5	0	1.11111	0.230769	0.857143	1.16667	1.3	0	0.166667	0.142857	1	0.416667	0.777778	1.42857	1.2	0.857143	1.71429	1.75	0.857143	0.375	1.1
2	1.625	1.44444	0	0.357143	0.1	0.5	1.55556	1	1.42857	0.5	1.3	0.5	1.66667	0.142857	0.6	0.583333	1.33333	1.14286	2	1.64286	0	0.5	0.714286	0.75	1.9
2	0.5	1.44444	1	0.357143	0.5	0.142857	0.666667	0.538462	2	1	1.7	1.83333	0.5	0.857143	0.8	0.833333	0.888889	1.14286	1.9	0.857143	1.14286	1	1	0.75	1.2
1	1	1.11111	0.375	0.785714	0.7	0.285714	1.22222	1.15385	0.428571	1	0.8	0.5	0.666667	0.571429	0.8	0.5	0.666667	1.85714	0.9	1.5	0.142857	1.25	1.14286	1.375	1.2
2	1.5	2.33333	0.875	0.0714286	0.4	0.928571	1.11111	1.38462	2	0.833333	0.9	0	0.666667	0.857143	0.2	1.5	1.33333	0.714286	1.4	0.785714	0.857143	1.75	1.42857	2.125	0.9
2	0.5	1.33333	0.25	0.357143	0.1	0.214286	0.555556	0.615385	1.71429	1	1.1	1	0	0.142857	0.2	0.75	0.555556	1.71429	1.6	1.28571	0.714286	0	0.428571	0.125	1.4
1	1	0.777778	1.125	0.642857	0.8	0.571429	0.888889	0.230769	0.857143	1.16667	1	0.333333	0.166667	0.142857	1.2	0.166667	1	1.14286	1.9	1.42857	0	1.75	0.857143	0.375	1.4
1	0.625	1	0.625	1.21429	1.4	0.142857	1.11111	0.769231	0.857143	1.16667	1.7	0.666667	0.833333	1	0.8	0.833333	1.11111	1.14286	2	1.57143	0.142857	0.25	1.28571	0.625	0.4
1	0.875	1.22222	1.5	1.35714	0.7	0.785714	1.11111	0.0769231	0.571429	1.5	1.4	0.833333	0.166667	0.714286	1.6	0.166667	0.888889	1.14286	1.2	1.78571	1.57143	1	0.857143	0.125	0.8
2	0.75	0.666667	1	0.642857	0.2	0.214286	0.555556	1.46154	0.857143	1.33333	1	1.5	0.5	0.285714	0.4	0.75	0.555556	1.14286	0.4	1.64286	0.571429	0.75	1	0.75	1.2
1	1.875	1.11111	0.625	0.5	0.5	0.857143	1.33333	1	0.285714	0.333333	1.1	0.666667	0.333333	0.142857	0.8	0.333333	0.888889	1	1.4	0.5	0.285714	1.5	0.428571	0.25	0.9
1	0.875	1.66667	1.875	0.571429	2	0.571429	1.44444	1.07692	1.28571	1.66667	0.8	1.83333	0.166667	0.714286	1.2	0.75	1.66667	1.28571	1.3	1.14286	0.857143	1.5	0.714286	1	0.7
1	1.25	0.888889	0.625	0.714286	0.2	0.928571	0.888889	0.615385	0.714286	0.833333	1.1	1.5	0.333333	0.285714	1	0.916667	1	1	0.8	1.85714	1.14286	1.5	1	2.125	1.1
1	1.5	1.11111	1.75	0.857143	1.1	1.07143	1.66667	1.84615	1.57143	1.83333	1.6	1.5	0.666667	0.857143	1.4	1.58333	1.55556	1.42857	1.8	1.35714	1.14286	1.25	1.14286	1.5	1.2
1	0.75	1.22222	1.625	1.21429	1.3	0.571429	0.555556	0.846154	1.14286	1.33333	1.2	0.333333	0.666667	0.571429	1.8	0.916667	1.33333	1.57143	1.6	1.28571	0.857143	0.5	1.57143	1	1.6
2	1.5	1.55556	0.25	0.571429	0.5	1	0.555556	1.07692	1.71429	0	1.5	1.16667	1.66667	0.142857	0.2	0.75	1.44444	1.28571	2	0.5	1.28571	1	1.71429	0.75	1.9
2	1.625	1.66667	1.125	0.928571	0.6	1	1.66667	0.769231	1.71429	1.33333	1.3	0.833333	1	1	1	1	1.66667	1.71429	1.7	1.28571	1.14286	1.75	1.14286	1.125	2.1
2	0.875	1.11111	1.375	0.0714286	0.2	0.285714	0.111111	0.307692	1.14286	1.33333	0.5	0.833333	0.166667	0	1.2	0.416667	0.888889	0.571429	0.9	1.78571	0.142857	0	0.571429	2.25	1.1
1	1	1	0.5	0.571429	0.7	0.5	0.777778	0.538462	0.571429	0.5	1	1	0.5	0.428571	0.4	0.5	0.333333	1.14286	0.4	1.07143	1.28571	0	1.28571	0.75	0.8
1	1.25	1.33333	1.25	0.285714	1.2	0.357143	0.777778	0.307692	1.14286	1.83333	1.1	1.16667	0.833333	1	1	0.25	1.11111	0.714286	1.5	0.857143	0	1.25	0.714286	0.75	1.1
2	1.375	1.77778	0.5	0.785714	0.6	1.28571	1.66667	1.07692	1.42857	0.333333	1	1	1.66667	0.714286	0.2	1.5	1.44444	1.57143	1.8	0.357143	0	1.75	1.57143	1.125	1.6
1	0.5	0.777778	0.5	0.857143	0.1	0.142857	0.222222	0.0769231	0.714286	1	1.3	0.666667	0.166667	0	0.2	0.166667	0.333333	1	1.5	1.64286	0.142857	0	0.428571	0	1.3
1	1.125	0.333333	0.375	0.571429	0.6	0.428571	0.555556	1.46154	0.571429	1	0.5	0.666667	0.166667	0.285714	0.8	1	0.666667	1	0.8	1.07143	0.857143	0.75	1.28571	2.75	0.8
1	0.25	1.44444	0.25	0.142857	1.1	0.714286	1	1.07692	0.142857	0.666667	0.3	0.333333	0.666667	0.857143	0.6	0.416667	1.44444	0.857143	1.1	1.64286	0.714286	1.25	0.857143	1.125	1.1
1	0.875	0.444444	0	0.0714286	0.2	0.285714	0.888889	1.92308	0.571429	0.5	0.3	0.833333	0.833333	0	0.2	0.0833333	0.888889	1.71429	1.6	0.785714	0.428571	1.25	0.571429	0.375	1.8
2	0.5	1	0.625	0.214286	0.4	0.5	0.555556	0.769231	1.71429	0.833333	1.1	0.833333	1.16667	0.142857	0.6	0.666667	1	0.714286	1.4	1.21429	1	1	1.28571	1.125	0.5
2	0.625	1.33333	1.125	0.285714	0.9	0.214286	1.55556	1	1.85714	1.16667	1.1	1.83333	0.666667	0.857143	0.8	1.08333	1.11111	1.28571	2	0.928571	1	1	1.57143	0.875	0.7
2	0.75	0.555556	1.125	0.428571	0.3	1.07143	1.66667	2.15385	0.714286	0.833333	0.8	1.66667	1.33333	1	0	1	0.777778	1.71429	0.5	1.78571	0.571429	1.25	1.28571	0.5	1.1
2	0.25	0.444444	1.375	0.285714	1.1	0.142857	0.222222	0.384615	1.57143	1.66667	0.9	1.16667	0	0.571429	1.8	0.75	0.777778	0.428571	0.2	0.857143	1.14286	1.25	0.857143	1.25	0.3
1	0.875	0.888889	1	0.928571	1.2	0.571429	1.22222	0.692308	1.14286	0.666667	0.6	1.16667	0.833333	0.428571	1.6	0.75	0.888889	1	1.1	1.5	0.714286	1.25	1.14286	0.625	1.3
1	0.375	0.333333	1.5	1.07143	0.3	0	0.333333	1	0.285714	2	1.3	1	1	0.285714	1.6	0.416667	0.444444	2.14286	1.1	1.64286	0	0.75	0.428571	0.875	1.2
2	2.125	1.33333	0.25	0.357143	0.2	0.785714	0.666667	1	2	1	1	0	1.66667	0.285714	0.4	0.583333	0.888889	1.57143	1	0.357143	1.14286	1.75	0.714286	0.875	2.3
1	1.25	1.66667	0.125	0.5	0.3	0.428571	1.44444	0.461538	1.14286	0.666667	1.3	0.666667	0.833333	0	1	0.25	1.11111	1.14286	1	0.5	0.285714	1.75	0.571429	0.125	1.9
2	0.375	1.11111	0.625	0.357143	0.2	0.5	1.33333	0.692308	1.42857	0.333333	0.9	0.666667	0	0.428571	1.4	0.666667	1.33333	1.28571	1.2	0.5	0.428571	1.25	0.428571	0.375	1.1
2	0.375	1	1.5	0.285714	1	0.142857	0.888889	1.15385	1.14286	1.16667	1.1	1	0.166667	0.571429	1.4	0.25	1.11111	0.857143	1.8	1.35714	0.428571	1	0.571429	0.75	0.1
1	1.125	1.11111	0.625	0.642857	0.9	0.857143	1.44444	1.84615	1.42857	1.16667	1.5	1.5	0.166667	1.57143	1.4	1.08333	1.33333	1.57143	1.6	1.21429	0.428571	1.5	1.71429	1.125	1.8
1	1.5	1.77778	0.125	0.785714	0.7	1	1.88889	1.69231	1.28571	0.833333	0.8	0.666667	1.16667	1	0.2	1.5	1.22222	1.42857	1.3	0.928571	0.857143	1.5	1.28571	1	1.5
2	1	1.44444	0.875	1	1	0.428571	1	1.84615	1.28571	1.16667	0.9	1.5	1.5	1	1.4	1.58333	1.44444	1.28571	1.5	1.71429	1.57143	1.25	1.85714	1.75	1.1
1	1.75	0.888889	1.125	1.21429	1.3	1	1.11111	0.846154	0.571429	1.66667	1.2	1.33333	1.66667	1.42857	1.4	1.41667	2.22222	2	1.3	1.07143	1.28571	1	1.28571	1.375	1.5
1	0.375	0.333333	0	0	0	0	0.222222	0	0	0.166667	0.1	0	0	0	0.2	0	0	0.714286	0.2	1	0	0	0.285714	0	0.2
1	0.5	0.222222	0.25	0.142857	0	0	0.555556	0.384615	0.142857	0	0.2	0	0	0	0	0.166667	0.222222	0.428571	0	0.714286	0.142857	0.5	0	0	0.3
1	0.375	0.222222	0	0	0	0.142857	0.333333	0.230769	0.285714	0.333333	0	0	0	0.142857	0	0	0	0.571429	0.3	0.642857	0.142857	0	0.142857	0	0.2
2	0.25	0.333333	0	0	0.3	0.214286	0.444444	0	1	0.166667	0.4	0	0	0	0	0.0833333	0.333333	0.428571	1	0.428571	0	0.25	0.142857	0.375	0.7
2	0.375	0.333333	0	0.0714286	0	0	0.222222	0	0	0.333333	0	0	0.166667	0.142857	0	0.333333	0.111111	0.428571	0.1	0.857143	0.142857	0.5	0.571429	0.25	0.3
2	0.625	0.777778	0	0	0	0.142857	0.111111	0.153846	0.857143	0.5	0.2	0.333333	0.833333	0	0.4	0.166667	0.555556	0.857143	1.5	0.785714	0.285714	0	0.714286	0.875	0.7
1	0.375	0	0.625	0.285714	0	0	0	0.230769	0.142857	1.33333	0.8	0.333333	0	0	0.2	0.0833333	0.111111	0.428571	0.2	0.928571	0	0	0.857143	0	0.2
1	0.375	0	0.875	0.0714286	0.2	0	0	0.230769	0.142857	0.333333	0.2	0	0	0	0.8	0	0	1	0	1	0.142857	0.5	0	0.25	0.2
1	0.25	0.111111	0.875	0	0.6	0	0	0	0.285714	0.166667	0.1	0	0.166667	0.142857	1	0.166667	0.111111	0.285714	0.6	1.5	0.428571	0.25	0.142857	0.5	0
1	0.625	1.11111	0.25	0.285714	0.2	0.142857	0.555556	0.0769231	0.857143	0.666667	0.8	0.666667	0	0	0	0.416667	0.666667	0.857143	1.1	1.14286	0.142857	1	0.571429	0.375	0.2
1	1.25	0.666667	0.625	0.857143	0.8	0.428571	0.888889	0.461538	1	0.5	0.7	1.33333	0.833333	0.857143	0.8	0.416667	0.666667	0.857143	0.8	1	0.571429	0.75	1.14286	0.75	0.5
2	0	0.555556	0	0	0	0.142857	0.111111	0.153846	0.428571	0.166667	0.1	0	0	0	0	0.166667	0.444444	0.428571	1.3	0.642857	0	0.5	0.571429	0.25	0.4
2	0.125	0	0	0	0.3	0.0714286	0.444444	0	0.571429	0.166667	0	0	0	0	0	0	0.333333	0	0.5	0.785714	0	0	0.571429	0.5	0.7
2	0.75	0.555556	0	0	0	0.285714	0.666667	0	0.428571	0.166667	0.1	0.333333	0	0	0	0.0833333	0	0	0	0.357143	0	0	0.571429	0.875	0
2	0.5	2.22222	0	0.0714286	0.1	0.285714	0.444444	0.153846	0.857143	0.333333	0.4	0	0	0	0	0	0	0.142857	0	0.714286	0.857143	2	0.571429	0	1.8
2	0.25	0.222222	0.5	0.714286	0.1	0	0	0.153846	0.428571	0.166667	0.5	0.166667	0.666667	0	0	0	0.111111	0.428571	0.5	0.785714	0	0.25	0.285714	0.25	0.2
2	0.25	0.222222	0.125	0.0714286	0.1	0.0714286	0.333333	0.230769	0.571429	0	0	0.166667	0.166667	0	0	0	0.222222	0.285714	0.5	1.07143	0	0	0.428571	0.125	0.3
2	0.625	0.222222	0	0.0714286	0	0	0.333333	0	0.285714	0.666667	0.6	0.333333	0.5	0.142857	0	0.0833333	0.222222	1.14286	0.2	0.428571	0.285714	0.5	0.285714	0.375	1.7
2	0.375	1.44444	0	0	0.1	0.428571	0.555556	0.0769231	0.571429	0	0	0.333333	0.166667	0.142857	0	0.416667	0.222222	0.142857	1.6	0.642857	0	0.5	0.571429	0.625	0.5
2	0.25	0.888889	0	0	0.1	0	0.444444	0	0	0	0	0	0	0	0	0	0.111111	1.14286	0	0.357143	0.285714	1	0.142857	0	0.5
1	1	0.333333	0.75	0.571429	0.7	0.214286	0.555556	0.615385	0.428571	0.333333	0.3	1	0.666667	0.142857	0.6	0.5	0.222222	0.428571	0.3	1.21429	0.857143	0.75	1.28571	0.375	0.4
2	0.375	0.444444	0.5	0.0714286	0	0.214286	0.333333	0	0.142857	1.16667	0.1	0	1.66667	0	0	0.25	0.111111	0.571429	0.4	1.78571	0	0	0	0	0.2
2	1.25	2.33333	0.5	0.142857	0.1	1.57143	0.444444	0.692308	1.71429	0.166667	0.7	0.666667	0.833333	0.714286	0.6	0.75	0.666667	1.28571	0.8	1	1.57143	0.5	0.571429	1	1.1
2	0.25	0	0	0.214286	0.4	0	0	0	0.142857	0.666667	0.4	0	0	0	0	0	0	0.571429	0.8	1.42857	0.285714	0.5	0	0	0.3
2	0	0.333333	0.625	0	0.4	0	0	0	0.142857	0.666667	0.3	0	0	0	0.6	0.0833333	0	0	0.9	1.5	0.142857	0.75	0.142857	0.25	0.4
2	0	0.222222	0.5	0	0.3	0	0.222222	0.153846	0.428571	1	0.3	0.333333	0.5	0	0.8	0	0.111111	0.714286	0.4	0.714286	0	0	0	0.625	0.5
2	0.875	0.222222	0.125	0.0714286	0.1	0.142857	0.222222	0.0769231	0.142857	0.5	0.3	0.166667	0	0	0	0.0833333	0.111111	0.571429	0.4	1.07143	0	0	0.285714	0	0.2
2	0.125	0	0.625	0.0714286	0.3	0	0.666667	0.0769231	1.28571	0.5	0.7	1.33333	0	0.142857	1	0.0833333	0.111111	0.142857	0.2	0.928571	0.142857	1.25	0.285714	0.125	0
1	0.125	0.444444	0.625	0.285714	0.6	0	0.222222	0	0	0.666667	0.4	0.333333	0	0.285714	1.2	0	0.333333	0.714286	0.5	1.07143	0.142857	1.75	0.285714	0.125	0.4
2	0.375	0.777778	0.25	0.142857	0.1	0.142857	0.666667	0	0.428571	0	0.4	1	0.166667	0.142857	0	0.0833333	0.111111	0.142857	0	1.21429	0	0.5	0.857143	0	0
2	1.25	1.22222	0.75	0.714286	0.4	0.928571	0.888889	0.923077	1.57143	0.5	0.9	0.833333	1.16667	1	0.6	1.08333	0.666667	1.28571	1	1.35714	1.28571	1	1.28571	0.875	1.5
1	1.25	0.666667	0	0.214286	0.2	0.357143	0.666667	0	1.71429	0.5	0.7	0.166667	0.333333	0.285714	0.2	0.5	0.777778	1.14286	0.5	0.571429	1.28571	0.5	0.857143	0.125	0.8
2	0.75	0.222222	0.125	0.5	0.4	0.142857	0.555556	0.538462	0.571429	0.333333	0.4	1	0.333333	0	0.2	0.5	0.555556	1	0.6	1.21429	0.714286	0	0.714286	0	0.5
2	1.375	0.111111	0.125	0.142857	0.2	0.571429	0.555556	0.0769231	0.428571	0	0.3	0.666667	0.166667	0	0	0.166667	0.555556	0.714286	0.2	0.928571	0	0	0.714286	0	1.2
1	0	0	0.25	0.0714286	0.1	0	0	0	0.142857	0.5	0.2	0.666667	0.5	0.428571	0.6	0.166667	0.222222	0.571429	0.5	0.928571	0	1.5	0.714286	0.125	0
1	0.5	1.22222	0	0.285714	0.3	0.714286	0.555556	0.153846	1	0.333333	0.6	0.666667	0.666667	0.428571	0.4	0.25	0.666667	0.714286	0.5	0.785714	1	0.25	0.857143	0.25	0.9
1	0.125	0.777778	0.125	0	0	0	0.333333	0	0	0.333333	0	0	0	0.142857	0	0.0833333	0.333333	0.285714	0.6	0.857143	0.285714	1.25	0.285714	0	0.5
1	0.5	0.444444	0	0.0714286	0.4	0.0714286	0.333333	0.0769231	0	0	0	0	0.5	0	0	0.416667	0.222222	1.14286	0.3	0.714286	0.714286	0	0.571429	0	1.4
1	1.125	1.77778	1.25	0.642857	1.1	0.928571	1.44444	0.692308	1	0.833333	1.4	0.833333	1	1	0.8	0.75	1.33333	0.857143	1.1	1.42857	1.42857	1.75	1.14286	0.5	1.3
1	0.75	1.44444	0	0.0714286	0.6	0.142857	1.11111	0.0769231	0.571429	0.666667	1	0.166667	0	0.428571	0	0.166667	0	0.285714	1	0.571429	1.14286	0.5	1.28571	0	0.3
2	0.5	2	0.5	0.571429	0.5	0.428571	0.555556	0.461538	1.57143	0.333333	1.2	1.66667	0.333333	0.428571	0.8	0.25	0.111111	0.285714	1	0.571429	0.142857	0.5	1.85714	1	0.5
2	1	1.44444	1	0.928571	1	0.785714	1.33333	1.15385	1.28571	1.33333	1	1.16667	1	1.28571	1	1	1.11111	1.42857	1.6	1.21429	1.14286	0.75	1.28571	1.125	1
2	0	0.555556	0	0.0714286	0	0	0	0	0.428571	0	0.1	0	0	0.142857	0	0.166667	0	0.285714	0.9	0.714286	0	0	1	0.75	0.2
1	0.375	0.333333	0.25	0	0.1	0	0	0.307692	0.428571	0.5	0.3	0	0.166667	0.142857	0	0	0	0.142857	0.3	0.428571	0	0.25	0.142857	0.125	0.9
2	0.5	1	0	0	0	0.214286	0.444444	0	0.142857	0	0.3	0.333333	1.83333	0	0	0	0	0.428571	0	0.642857	0.142857	0.5	0	0	0.6
2	0.125	1	0	0	0.1	0	0.222222	0	0.428571	0.166667	0.4	0	1.16667	0	0.2	0.25	0.333333	0.571429	0.9	0.428571	0	0.75	0	0	0.2
1	0.125	0.222222	0.625	0.428571	0.4	0	0	0.0769231	0	0.333333	0.5	0	0	0	0.8	0	0.111111	1.71429	0	1.57143	0	0.75	0.428571	0	0
1	0.875	0.888889	0.625	0.928571	0.5	0.5	1	0.769231	0.714286	1	0.8	0.833333	0.5	0.857143	0.8	0.5	0.333333	0.571429	0.8	1.07143	1.42857	1	1.14286	0.875	0.7
1	0.25	0.222222	0.25	0.0714286	0	0	0	0	0.571429	0.833333	1	0.333333	0	0.142857	0.2	0	0	0.714286	0.8	1.5	0	0	0.285714	0.5	0.6
1	0.5	1.11111	0	0	0.2	0.0714286	0.222222	0	0.857143	0	0	0.333333	0.5	0.142857	0	0.25	0.333333	1	0.2	0.5	1	0.75	0.571429	0.25	0.8
2	0.625	0.111111	0	0.142857	0	0	0.444444	0.0769231	1	1	0.4	0	0.5	0	0.4	0.166667	0.444444	1.71429	0.3	1.14286	0	0	0.142857	0.125	1
2	0.25	1.33333	0.125	0.0714286	0.1	0.0714286	0.222222	0	0.571429	0.166667	0	0	0	0	0.2	0.333333	0.666667	0.428571	0.7	1.14286	0	0	0.714286	0.75	0.4
2	0.375	1.11111	0.125	0	0.2	0.214286	0.444444	0	0.714286	0.166667	0.1	0	0.166667	0	0.4	0.0833333	0.444444	0.428571	0.9	0.642857	0.714286	0.75	0.571429	0	0.4
2	0.5	0.444444	1.25	0	0.1	0.142857	0	0	0.428571	0.166667	0.3	0	0.166667	0.142857	0	0.333333	0.222222	0.142857	0.2	0.285714	0.285714	0	0.714286	0	0.6
1	0.25	0.555556	0.5	0.214286	0.1	0	0.222222	1.76923	0.285714	0	0.4	0.833333	0.333333	0.285714	0.4	0.333333	0.888889	0.857143	0.8	1.07143	1.57143	0	0.428571	0.125	1.6
2	0.625	0.777778	0	0	0	0.142857	0.111111	0.0769231	0.714286	0.5	0.2	0.166667	1.16667	0	0	0.166667	0.111111	0.428571	0.9	0.5	0	0	0.857143	0	0.3
1	0.75	1.11111	1.125	0.214286	0.3	0.357143	0.666667	0.230769	0.428571	0.666667	0.8	0.5	0	0.714286	0.4	0.0833333	0.333333	1	0.6	1.14286	0.571429	0.75	0.571429	0	0.9
2	0.5	1.33333	0	0.285714	0	0	0	0	0.142857	0	0.7	0	0	0	0	0.0833333	0.444444	0.571429	1.2	0.642857	1.14286	0.5	1.28571	0	0.3
1	0.25	0.222222	0	0.142857	0	0	0.222222	0	0	0.166667	0.9	0.333333	0	0.142857	0.2	0.166667	0.555556	0.857143	1.5	1.42857	0.142857	0.25	0.285714	0.5	0.2
2	0.125	0.222222	0	0.142857	0.2	0	0.666667	0.0769231	0.571429	0.166667	0.5	0.5	0.166667	0	0.4	0	0	0.285714	1	1.07143	0	0.25	1	0	0.3
1	0.625	0.888889	0.5	0	0.3	0.214286	0	0	0.714286	0.166667	0.1	0.166667	0	0	0.4	0.166667	0.111111	0.571429	1.2	0.714286	0.285714	1	0.857143	0.125	0.3
2	0.25	0.222222	0.375	0	0.2	0.142857	0.777778	0	0.857143	0.5	0	0.333333	0.166667	0.142857	0.2	0.0833333	0.444444	0.571429	0.3	1	0	0.5	0.857143	0	0.4
2	0.625	0.777778	0	0.0714286	0.2	0.428571	0.555556	0.307692	0.857143	0.5	0.2	0.166667	0.333333	0	0.2	0.166667	0.555556	1	0.5	1.14286	0.714286	0.5	0.428571	0.125	0.6
1	0.125	0.333333	0	0.428571	0.4	0	1.22222	0.0769231	0.285714	0.833333	0.3	0.333333	0	0	0	0.0833333	0.444444	0.571429	0.2	1.14286	0	0	0.571429	0.375	0.9
1	0.875	0.333333	0	0.571429	0.4	0.357143	0	0.307692	0.142857	0.833333	1	0.333333	0	0	0.2	0.0833333	0.555556	1.85714	0.8	1.71429	0.857143	0	0.714286	0	0.4
2	1	1	1.125	0.714286	0.5	0.357143	0.888889	0.923077	1	1.33333	0.8	1.66667	0.333333	0	1	0.5	1.55556	0.857143	1.7	1.5	0.714286	0.5	0.857143	0.625	0.7
2	1.5	1.11111	0.5	1	0.8	0.928571	1	1	0.714286	1.16667	1.2	1	1.33333	0.857143	1	1.08333	1	1.14286	1.1	1.57143	0.428571	1.5	1.85714	0.75	1.3
1	0.875	1	1	1	1.1	0.857143	1	1.84615	1.57143	1.33333	1.4	1	1	1	1	1	1	1.71429	1.8	1.64286	1	1	1.28571	1.625	1.9
1	0.375	1.44444	0.375	0.428571	0.6	0.285714	0.888889	0.846154	0.714286	0.5	0.8	0.833333	0.166667	0.571429	0.2	0.166667	0.666667	1	0	1.64286	0	0.75	0.428571	0.25	0.9
2	0.5	1.55556	0.125	0.0714286	0.2	0.214286	0.444444	0	1.14286	0.166667	1.1	0	0.333333	0	0.2	0.333333	1	0.857143	1.1	0.714286	0.285714	0	0.142857	0.375	0.6
1	1.125	1.22222	1.125	0.714286	1.1	0.714286	1.44444	1.07692	1	0.833333	0.8	1.16667	0.833333	1	1	1.08333	1.33333	1.71429	1.3	1.28571	0.142857	1.25	1	0.875	1
1	0.875	1	0.25	0.928571	0.5	0.428571	0.444444	0.461538	0.857143	0.833333	1	0.666667	0.666667	0.714286	0.4	0.416667	0.666667	0.571429	0.3	1.35714	0.571429	0	0.714286	0.375	0.8
2	0.625	1.66667	0	0	0.1	0.214286	0.111111	0	0.714286	0.166667	0.8	0	0.5	0	0	0.333333	0.111111	0.142857	0.9	0.857143	1.14286	0	0.571429	0	1.8
2	0.375	0.888889	0	0	0.1	0.142857	0.555556	0	0.285714	0.166667	0.2	0	0	0	0	0.166667	0.111111	0.571429	0.6	0.214286	0.142857	1.25	0	0	0.7
1	0.625	0.666667	0.125	0.357143	0.3	0.142857	0.444444	0.0769231	0.285714	0.333333	0.8	0.333333	1	0	0.2	0.0833333	0.222222	0.857143	0.7	1.14286	1.14286	0.25	0.428571	0	1.2
2	0.375	0.777778	0	0.214286	0.4	0.0714286	0	0	0.285714	0.166667	0.4	0.166667	0.166667	0.142857	0.2	0	0.222222	0.285714	1.1	0.642857	0	1	0.142857	0	0.4
2	0.375	0.444444	1.25	0.142857	0.2	0.0714286	0.111111	0.0769231	1.14286	1	0.5	0.166667	0.166667	0	0.8	0.75	0.333333	0.428571	1	1.35714	0	0	0.285714	1.5	0.1
2	1.5	1.44444	0.625	0.857143	1	1.21429	1.55556	1.23077	1.28571	1.16667	1.1	1.16667	1.16667	1	1	1.25	1.11111	1.14286	1.1	1.14286	0.857143	1.5	1.28571	1.125	1.7
2	1.5	1.55556	1	0.857143	1.2	1.21429	1	1.07692	1.85714	0.833333	1.7	1.16667	1.16667	1	1.2	1.08333	1.11111	1.71429	1.1	1.28571	0.571429	1	2	0.5	1.1
2	0.25	0.888889	0	0.214286	0.2	0.0714286	0.333333	0.0769231	0.857143	1	0.3	0.333333	0.833333	0	0	0.5	0.555556	0.714286	0.2	0.785714	0	0	0.428571	0.875	0.4
2	0.25	0.555556	0.875	0.357143	0.4	0	0.888889	0.692308	0.857143	0.833333	0.6	0.666667	0.666667	0.142857	0.2	0.25	0.777778	0.428571	0.9	1.5	0.857143	0.25	1	1.375	0.6
2	0.25	1.11111	0.125	0.0714286	0.1	0.0714286	0.111111	0.461538	0.571429	0.666667	0.4	0.333333	0	0.571429	0.2	0.5	0	0.285714	0.2	0.214286	0.142857	0	0.857143	1.375	0.5
2	1	1.77778	0.125	0.142857	0.4	0.714286	0.444444	0.307692	0.857143	0.166667	0.2	0.666667	0.666667	0.142857	0.2	0.333333	0.555556	1	0.9	0.142857	0.571429	1.25	0.571429	0	1
2	0.5	0.333333	0.25	0.214286	0.3	0.0714286	0.333333	0	0.571429	0.5	0.8	0.666667	0.5	0	0.8	0.333333	0.555556	1	0.5	1.07143	0.142857	0	0.428571	0	0.3
2	0.125	0.111111	0.75	0.142857	0.4	0	0.444444	0.153846	0.142857	1.33333	0.3	0	0.666667	0.142857	1.2	0.0833333	0	1	0.1	0.642857	0.142857	0	0.142857	0	0.3
1	0.875	0.888889	1.25	0.571429	0.9	0.285714	1.11111	0.846154	1.14286	1.33333	0.8	1	0.666667	0.714286	1.4	0.916667	1.11111	1.28571	1.3	1.28571	1.57143	1.25	1	0.875	1.1
2	0.75	0.777778	0.375	0.285714	0.1	0.428571	0.888889	0.615385	1.14286	0.5	0.8	1.5	1.33333	0.571429	0	0.333333	0.444444	1	0	1.21429	0.428571	1	1.14286	0	0.9
2	0.5	0.444444	0.25	0.428571	0	0.214286	0	0.769231	0.571429	1	0.7	0.333333	0	0.428571	0.4	0.166667	0.333333	0.142857	0.6	1.28571	0	0.25	0.857143	0.625	0.1
2	0.375	0.666667	0.25	0.285714	0.1	0.357143	1.55556	0.384615	0.714286	0.666667	0.5	0.833333	0	0	0	0.0833333	0.666667	1.28571	1.1	0.285714	0.714286	1.5	1.42857	0	0.6
1	1.125	1.55556	1.875	1.35714	1.4	1.14286	1.55556	1.38462	1.57143	1.16667	1.4	1.5	1.5	1.14286	1.2	1.33333	1.55556	1.42857	1.5	1.14286	1.71429	1.25	1.14286	1.25	1.5
1	0.5	0.333333	0.625	0.142857	0.3	0.0714286	0.333333	0	0.857143	0.5	0.2	0.5	0.166667	0.285714	0.4	0.166667	0.222222	0.714286	0	0.714286	0	1	0.428571	0	0.3
1	0.375	0	1.125	0.571429	0.4	0	0.333333	0	0	0	0.8	0	0.5	0	0.4	0.25	0.333333	1.57143	0.7	0.642857	0	0.25	0.142857	0.125	0.5
1	0.375	0.222222	0.625	0.214286	0.2	0	0	0.0769231	0.285714	0.833333	0.2	0	0.333333	0	0.6	0.166667	0.555556	1	0.8	1.14286	0.142857	0.25	0.285714	0.125	0.8
2	0.875	0.333333	0.375	0.285714	0.4	0.142857	0.222222	0.307692	0.571429	0.833333	0.2	0.833333	0.333333	0.142857	1.2	0.333333	0.888889	1	1.2	1.42857	0.142857	1.5	0.428571	0.25	0.9
2	0.25	0.555556	0.75	0.142857	0.2	0	0.555556	0	0.428571	0.5	0.2	0.833333	0.166667	0.571429	0.2	0.0833333	0.111111	0.714286	0.6	1.14286	0.142857	0.75	0.428571	0	0.7
2	0.375	0.666667	0.375	0	0	0.0714286	0	0	0.571429	0.833333	0.3	0.166667	0.166667	0	0.6	0.166667	0.111111	0.285714	0.1	1	0.142857	0.25	0.571429	0.125	0.5
1	1	1.44444	0	0.285714	0.2	0.285714	0.111111	0	0	0.666667	0.5	0.166667	0	0.428571	0.4	0.5	0.777778	1.28571	1	0.357143	0.857143	0.75	1.57143	0.375	0.8
2	0.625	0.333333	0.625	0	0.3	0.0714286	0.777778	0.307692	0.571429	1.16667	0.3	0.666667	0.333333	0	1	0.333333	0.777778	1.57143	0.8	1.07143	0.142857	1.25	0.142857	1.625	1.4
1	0	0.111111	0.25	0.285714	0.3	0	0	0	0.142857	0.833333	0.2	1.5	0	0.142857	0.6	0	0	0.571429	0.2	1.07143	1	0	0.714286	0	0.2
2	0.625	1.11111	0.125	0	0.2	0.214286	0.666667	0.615385	1.14286	0.166667	0.6	0.833333	0.333333	0.142857	0.4	0.333333	0.222222	0	0.3	0.928571	1.14286	0.5	0.714286	0.125	0.4
2	0.25	2.11111	1.5	0.285714	0.4	0.285714	0.444444	0.230769	0.714286	0.833333	0.3	0.666667	0.166667	0.857143	0.8	0.416667	0.555556	0.285714	1.4	1.21429	1	1.5	0.428571	0	0.1
2	0	0.333333	0.125	0	0.1	0.0714286	0	0.0769231	0	0.833333	0.3	0	0.333333	0	0.4	0.25	0	1.85714	0.1	0.857143	0.142857	0.25	0.714286	0.375	0.2
2	0.125	0.555556	0.625	0.0714286	0.1	0	0.777778	0.0769231	1	0	0.6	0.5	0	0.428571	0.2	0.166667	1.22222	0.714286	0.7	0.357143	0.857143	0.5	0.571429	0.25	1
1	0.625	0.222222	0	0.285714	0	0.214286	0	0	0.142857	1.16667	1.5	0.666667	1	0.142857	1	0	0	1.42857	1.2	1.5	0	0	1.14286	0	1.4
2	0.5	0.666667	0.375	0.0714286	0.3	0.214286	0.555556	0.230769	0.857143	0.333333	1	0.333333	0.5	0.857143	0.4	0.333333	0.444444	1.28571	0.3	0.571429	0.285714	0	1.14286	0.625	1.2
2	0.625	2.11111	0.25	0.214286	0	0.5	0.111111	0	0.428571	0.166667	0.9	1	0	0.285714	0	0.25	0.111111	0.428571	0.4	1.28571	1.57143	0.5	1.71429	0.25	0.9
2	0.125	0.888889	1.375	0	0.2	0.0714286	0	0.0769231	0.714286	0.166667	0.1	0.833333	0.166667	0.142857	0.2	0.0833333	0.111111	0.285714	0.3	1.07143	0.428571	1.25	0.285714	0	0
2	1.375	1.44444	1	1.07143	1.3	0.714286	1.33333	1.46154	1	1.16667	1.5	1.33333	1.33333	1	1	0.5	0.666667	1.14286	0.9	1.21429	1	1.25	1.57143	1	0.9
2	1	1.22222	0.25	0.857143	0.6	0.285714	0.222222	1.38462	1.14286	0.166667	1.7	0.833333	0.333333	0.285714	0.8	0.416667	0.777778	0.714286	0.9	0.357143	0.428571	0.75	0.857143	1.375	1.8
1	0.625	0.666667	1.375	0.714286	0.6	0.0714286	0.222222	0.307692	0.428571	0.833333	0.4	1.33333	0.666667	0.571429	1.2	0.333333	0.333333	1.28571	0.4	1.14286	0.714286	1	1	0.375	0.1
2	0	0.555556	1.875	0	0.1	0.0714286	0	0.0769231	1	1.83333	1.1	0.333333	0	0	0.6	0.5	0.111111	0.285714	1.2	1	0.428571	0.5	0.428571	0.625	0.1
1	1.5	1.33333	1.125	1	0.6	1.14286	1.11111	0.923077	1.28571	1.33333	1.5	1.83333	1.16667	1.14286	0.8	0.75	1.22222	1.14286	1.5	1.07143	0.428571	1.5	1.14286	1	1.6
1	0.875	1.44444	0	0.0714286	0.8	1.21429	0.777778	0.153846	1	0	1.1	0	0	0.714286	0.8	0.916667	0.777778	0.428571	0.4	0.642857	0.714286	1.5	1.71429	1	1.3
1	0.5	1.66667	1.375	0.214286	0.1	0.428571	0.777778	0.461538	1.28571	1	1	0.666667	0	0.428571	0	0.666667	0.333333	0.142857	0.6	1.14286	1.42857	0	1.14286	0.75	0.9
1	0.5	0.666667	0.5	0.142857	0.3	0.571429	1.11111	0.153846	1	0.333333	0.3	0.5	0	0.428571	0.4	0.416667	1	1.57143	1.4	1.35714	0.285714	0.5	0.142857	0	1.1
2	1.5	2.11111	0.375	0.571429	0.5	0.5	0	0.0769231	1	1.66667	1.1	0.166667	0	0	0.6	0.25	0.666667	0.857143	0.3	0.5	1.28571	1.75	2	0.25	1.5
2	1.125	1.44444	1.375	0.642857	0.7	0.928571	1.44444	1.46154	1.71429	1.16667	1.3	1.66667	0.833333	0.857143	1	1.25	1.33333	1.57143	1.3	1.35714	0.857143	1	1.57143	1.375	1.6
1	1	0.333333	0.375	0.642857	1.1	0.5	1.66667	0.615385	0.428571	0.333333	1	1.5	0	1.14286	0.4	0.416667	1.22222	1.85714	0.6	0.714286	0.428571	1	0.142857	0	0.6
2	0.5	0.666667	0	0.142857	0.6	0.142857	0.888889	0.230769	1.14286	0	0.5	0.333333	0	0.142857	0.2	0.166667	0.555556	0.285714	0.1	0.357143	0.857143	1	0.571429	0	1.3
2	0.875	1	0.75	0.357143	0.8	0.214286	0.555556	0.538462	1.28571	0.833333	1	1.5	0.5	0.285714	1	0.25	0.666667	0.714286	0.9	1.21429	0.428571	1	0.857143	0.625	0.9
2	1	0.444444	0.625	0.142857	0.1	0.285714	0.777778	0.230769	0.571429	0	0.5	1.16667	0.333333	0.285714	0.4	0.166667	0.444444	0.428571	0.8	0.714286	0.285714	0.75	0.857143	0	0.3
2	1.25	1.22222	0.125	0	0.1	0.571429	0.666667	0	1	0.5	0.1	0.166667	1.83333	0.142857	0.2	0	0.222222	0.857143	1.1	0.714286	0.142857	1.25	1	0.125	1.2
1	0.875	0.888889	2.125	0.714286	0.7	0.785714	0.333333	0.538462	1.28571	0.333333	0.9	0.166667	0.166667	0.857143	0.2	0.583333	0.777778	0.285714	0.4	0.714286	0.428571	0.75	1	1.375	1
1	0.25	0.111111	0.125	0.142857	0.1	0.571429	0.777778	0	0.285714	0.666667	0.4	0.166667	0	0.857143	0.4	0.0833333	0.444444	0.714286	1	1.14286	0	1.5	0.428571	0	0.1
1	0.75	0.333333	2.25	0.571429	0.6	0.642857	0.666667	0.307692	0.285714	0.833333	0.4	0	0	0.285714	0.4	1.16667	0.333333	1.28571	0.1	1.21429	1.71429	0	0.428571	0.75	0.2
1	0.5	1	1.375	0.928571	0.8	0.714286	1.22222	0.923077	0.857143	1.33333	1.2	0.5	0.166667	1	1	1.16667	0.777778	1.14286	1.3	1.5	0.571429	0.75	1.42857	0.625	1.2
1	0.875	0.222222	0.875	1.07143	0.6	0.714286	1	0.846154	0.571429	1.5	0.9	0.833333	0.833333	0.428571	1	0.25	0.555556	1.42857	0.3	1.07143	0	0.5	0.714286	1	0.9
1	2.5	1.55556	0.25	0.5	0.6	1.42857	1.11111	0.461538	0.714286	0.166667	0.1	0.833333	1.16667	0.571429	0.6	0	1.55556	1.57143	0.7	0.5	0.285714	2	1.28571	0.125	1.7
1	0.125	0.555556	1.5	0.0714286	0.3	0.285714	2.55556	0.230769	1	0.833333	0.4	1.66667	0.166667	0.285714	0.4	0.25	0.333333	0.142857	0.1	0.785714	0.571429	1.75	0.857143	0.375	0.1
2	0.375	0.555556	0.75	0.142857	0.4	0.428571	0.666667	0.230769	0.714286	0.5	1.1	0.5	0.5	0.428571	0.4	0.166667	0.555556	1	0.6	1	0.142857	1	1	0.75	0.4
1	0.25	0.333333	1	0.357143	0.7	0	0.444444	0.384615	0.428571	0.666667	0.5	0.166667	0.833333	0.285714	1.6	0.25	0.222222	1.28571	0.7	1.07143	0.857143	0	0.142857	0.375	0.2
1	1.375	1	0	0.357143	0.2	0.857143	1.22222	0.0769231	0.714286	0.166667	0.4	0.666667	1.16667	0.285714	0	0.166667	1	1.14286	0.8	0.928571	0.142857	0.5	1.14286	0.25	1.4
2	1.25	1.11111	1.25	1.14286	0.6	0.571429	1.11111	0.923077	1.28571	1	1	1.33333	1.33333	0.857143	1	1.16667	1.33333	1.71429	1.2	1.21429	0.571429	0.75	1.28571	1.25	1.5
1	0.5	1	0.875	0.142857	0.4	0	1.33333	0	0.714286	0.166667	0.4	0.833333	0	0.285714	0.4	0.25	0.111111	0.428571	0.4	1	0.571429	0	1.14286	0.25	0.3
2	0.375	1.66667	0.25	1	0.2	0.5	2.33333	1.69231	0.714286	0.333333	0.9	1.5	0.666667	0.428571	0	0.166667	1.11111	1.14286	1.4	1.57143	0.285714	0.25	0.714286	0.625	1.3
1	0.5	0.111111	0	0.142857	0.3	0	0.111111	0.0769231	0.285714	0.5	1.1	0	0	0.142857	0.2	0.166667	0.333333	1.71429	0.9	1.85714	0.285714	0.25	0.142857	0.125	0.7
2	1.625	1.22222	0.375	1.07143	0	1.14286	1.11111	0.769231	0.857143	1.16667	1.2	1.5	0.166667	0.571429	0.6	0.833333	1	1.71429	1.4	1.71429	1	0.75	1.71429	1.375	0.6
1	0.75	0.333333	0	0.642857	0.1	0.357143	1.33333	0.153846	1.71429	0.5	1.6	1.66667	0	1.28571	0.2	0	0.666667	1.28571	0.2	0.928571	1.57143	1	0.142857	0.25	0.2
1	1.125	1.77778	1	1.42857	1.1	1.42857	1.22222	1.30769	1.42857	1	1.5	1.83333	1.33333	1	1	1.66667	1.44444	1.28571	1.9	1.21429	1.57143	1	1.57143	1.25	1.1
2	0.75	1.11111	1	0.642857	0.7	0.357143	1	0.923077	0.857143	0.833333	1.2	0.833333	0.5	0.428571	1	0.5	0.888889	1	0.9	1.28571	1.14286	1.5	0.428571	0.25	1
2	1.875	1.77778	1.5	1.64286	1.5	1.28571	1.66667	1.53846	1.71429	1.33333	1.2	1.33333	1.16667	1	1.2	1.33333	1.55556	0.857143	1	1.28571	1.42857	1.25	1.57143	1.5	0.8
1	1.25	0.666667	0.125	0.428571	0.3	0.214286	3	0.384615	1.14286	0.5	0.3	1	2.66667	1	0.6	0.916667	1.66667	2.28571	0.6	0.928571	1.57143	0.75	1.14286	0.375	1.2
1	0.625	0.222222	0.25	0.357143	0	0	0.222222	0	0	1.33333	0.5	0	0.166667	0	0.8	0	0	1.57143	1	1	0	1.75	0.428571	0.25	0.4
2	1.25	1.66667	0.125	0.0714286	0.3	0.714286	0.444444	0.307692	1	0	0.2	1	0.666667	0.714286	0.6	0.166667	0.555556	1.28571	0.5	0.857143	1.42857	1.75	0.571429	1	1.1
2	0.5	0.555556	0	0.142857	0.3	0.0714286	0.444444	0	0.714286	0.5	0.7	0.166667	1.66667	0	0.2	0.166667	0.222222	0.857143	0.9	0.571429	0.142857	0.25	0.571429	0.375	1.4
1	1	0.777778	1.625	0.5	0.9	0.5	0.555556	0.538462	0.285714	1.33333	0.7	0.833333	0.166667	1.28571	1.6	0.25	0.888889	1.71429	1.1	1.5	0.285714	1.25	0.857143	0.375	0.9
1	0.75	1.22222	1.5	0.857143	1	0.5	1.11111	0.692308	1.42857	1.33333	1.3	1.33333	0.5	0.142857	1.2	0.916667	1.33333	1.42857	0.9	1.5	1.28571	1.75	1	1.125	0.8
1	1.125	1.44444	0.875	0.142857	0.5	0.357143	0.888889	0.538462	1	0.5	1.1	1.5	0.5	0.285714	1.2	0.5	1	1.14286	1.7	1.42857	1	1	1	0.625	0.8
1	0.625	0.888889	0	0.214286	0.2	0.0714286	1.33333	0.230769	0.571429	0.333333	0.5	0.666667	1.16667	0.714286	0	0.166667	0.888889	1.42857	0.6	0.714286	1	1.25	0.857143	0.25	0.6
2	0.5	0.555556	0.25	0.142857	0.2	0.357143	1.55556	1.15385	1.71429	0	0.8	1.66667	1.66667	0.714286	0.2	0.666667	1.22222	0.857143	1	0.571429	0	1.25	0.428571	0.625	1
2	0.375	1.22222	0.875	0.5	0.2	0.214286	1.55556	0.692308	1.14286	0.166667	1.2	1.5	0	0.428571	0.8	0.333333	0.555556	0.714286	1.3	1.57143	0.142857	0.75	1	0.25	0.2
2	1.125	1.33333	1.125	0.642857	0.5	0.857143	1.22222	0.923077	1	1	1	1	1	0.571429	0.6	1	1.11111	1.42857	1.8	1.78571	0.571429	1	1	1	1.4
1	0.625	0.777778	0.75	0.285714	0.1	0.428571	1	0.461538	1	1	1.1	0.333333	0.166667	0.285714	0.8	0.416667	0.777778	0.428571	1.3	1.28571	1.28571	0.75	0.285714	0.5	0.6
1	1.375	1.22222	1.375	1.42857	1.1	1.14286	1.22222	1.30769	1.28571	1.5	1.3	1.5	1	1.28571	0.8	1.33333	1.33333	1.28571	1.3	1.5	1.42857	1.25	1.28571	1.625	1.2
2	0.625	1.33333	0.5	0.714286	0.2	0.428571	0.555556	0.384615	1.14286	0.5	1.1	1.5	1.16667	1	0	0.416667	0.555556	1	0.3	1.21429	1	1	0.714286	0	0.3
1	0.25	1.22222	0.625	0	0.2	0.0714286	0.888889	0	0.428571	0.5	0.4	0.166667	0	0.285714	0.2	0.333333	0.666667	0.857143	0.5	0.642857	0.571429	0.25	0.142857	0	0.9
2	1.25	1.22222	0.375	0.214286	0	0.714286	1.77778	1	1.57143	0	1	1.5	0.166667	0.428571	0	0.166667	0.555556	0.142857	0.4	0.642857	1.14286	0.25	0.285714	0	0.2
1	0.625	0.555556	0.75	0.0714286	0.4	0.285714	1.44444	0.846154	1.14286	0.833333	0.7	1.66667	0.666667	0.285714	0.6	0.833333	1.11111	1.28571	0.9	1.5	0.142857	1	0.714286	0.125	0.4
1	1.375	1.44444	1.375	1.21429	1.4	1.28571	1.55556	1.38462	1	1.5	1.3	1.33333	1.16667	1.14286	1.4	1.33333	1.33333	1.57143	1.5	1.35714	1.42857	1.25	1	1.25	1.3
1	0.75	1.22222	1.25	0.571429	0.9	0.285714	0.888889	0.769231	0.285714	0.5	0.7	1.16667	1	0.428571	1	0.416667	1.55556	1.57143	1.5	0.857143	0.571429	1.75	0.857143	0.375	0.5
1	1.25	0.888889	0.625	0.428571	0.6	0.857143	1	0.769231	0	0.666667	0.3	0.666667	0.666667	1	0.6	0.0833333	0.888889	1.71429	1	1.28571	0.714286	1	0.571429	0.125	0.8
1	0	0.222222	2.125	0	0.5	0	1	1.38462	1	0.5	0.5	0.666667	1.33333	0.714286	1.8	0.333333	0.888889	0.142857	0	1	0	0.75	0.571429	1	0
1	0.375	0.555556	0.25	0.142857	0.6	0.357143	0.222222	0.692308	0.285714	1.16667	0.4	0	1.66667	0.571429	1.6	0.5	0.666667	2.14286	0.1	1.28571	0	0.25	1.28571	0.625	1.2
2	0.625	1.22222	0.375	0.0714286	0.3	0.642857	1.44444	0.153846	1.57143	0.666667	0.9	1.16667	1	0.571429	0.6	0.583333	0.888889	0.857143	0.7	0.428571	0.857143	1.5	0.571429	0.25	0.5
2	0.625	0.444444	0	0.142857	0.1	0.142857	0.333333	0.230769	0.285714	0.333333	0.2	1	0.166667	0.571429	0	0.0833333	0.666667	0.857143	0.7	1.07143	0.714286	1.5	0.571429	0.125	1.2
1	0	0.777778	0.125	0.285714	0.9	0	0.222222	0.153846	0.714286	1.66667	0.9	0.166667	0	0.285714	1.8	0.166667	0.333333	0.857143	1.1	1.64286	0.714286	1.5	0.428571	0.25	0.5
1	0.375	0.333333	0.625	0.142857	0	0	1.11111	0.153846	0.571429	0.5	0.7	0.333333	0.666667	0.428571	0	0.5	0.666667	1.14286	0.9	1	0	0.75	0.285714	0.25	0.7
2	1.25	1.66667	0.875	0.571429	0.9	0.357143	1.11111	1	1.71429	1.5	1.4	1	0.5	0.857143	1.4	1.16667	1.44444	1.57143	1.4	1.07143	0.857143	1.5	1.14286	1.125	1.6
2	0.5	0.888889	0.125	0	0.3	0.5	0.888889	0.0769231	0.857143	0.666667	0.3	0.166667	0.833333	0.428571	0.4	0.166667	0.666667	0.571429	1.2	0.571429	1.28571	0.75	0.857143	0.125	0.5
2	0.375	1.44444	0	0.0714286	0.3	0.214286	0.888889	0.0769231	0.571429	0.333333	0.4	0.5	0	0.857143	0.2	0.166667	0.666667	0.714286	0.8	0.571429	1	0	0.571429	0.875	1
1	1.125	1.77778	0.875	0.857143	1.2	0.785714	1.44444	1.61538	0.714286	1.33333	1.5	0.833333	1.16667	0.714286	1.2	1.25	1.55556	1.85714	1.1	1.28571	1	1.75	0.571429	1.375	1.3
1	1.125	1.66667	1.375	1.28571	1.5	1.07143	1.55556	1.53846	1.28571	1.33333	1.2	1.66667	1.16667	1.14286	1	1.16667	1.66667	1.42857	1.3	1.57143	1.42857	1.25	1.42857	1.75	1.2
2	0.625	0.333333	0.75	0.857143	0.6	0.285714	0.777778	0.692308	1.57143	1	1.6	1.33333	0	0.428571	0.8	0.25	0.888889	1.28571	1.4	1.14286	0.142857	1	0.714286	0.75	1.3
1	0.75	0.888889	0.25	0.428571	0.7	0.142857	0.444444	0.230769	0.428571	1	0.5	0.666667	0	0.714286	0.4	0.166667	0.444444	1.57143	0.6	1	0.571429	0.75	1.28571	0.25	1
2	1	1.55556	0.375	0.357143	0.1	0.428571	0.444444	0.769231	1.85714	0.833333	1.2	1.33333	0.833333	0.142857	0.4	0.416667	1.11111	0.571429	1.7	1.42857	0.714286	1	0.571429	0.75	0.7
2	0.5	0.333333	0	0.214286	0	0.285714	0.444444	0.846154	0.142857	0	0.2	0	0.333333	0	0.2	0.5	0.444444	1.28571	1.8	1.85714	0	0.25	0.142857	1.375	1
1	0.75	0.888889	0.125	0.214286	0	0.428571	0.555556	1.38462	1	1	0.6	0.5	0.166667	0.285714	0.2	0	0.333333	1.57143	1.1	1.07143	0	1	0.571429	0	1.8
1	1.125	1.88889	0	0.357143	0.1	0.857143	1.33333	0.153846	0.428571	0.5	0.3	0.5	0.333333	0.857143	0	0.333333	0.888889	0.428571	0.4	1.14286	1.71429	1	1	0.25	0.4
1	0.75	2	0.875	0.428571	0.1	0.214286	0.555556	0.538462	0.714286	0	1.4	0.666667	0.833333	0.142857	0	0.166667	1	1.14286	1.3	0.857143	0.571429	2.5	0.428571	0	1.8
1	1.125	1.55556	1	0.857143	0.9	0.785714	0.555556	0.153846	1.28571	0.666667	1.4	1.16667	0.5	0.571429	0.2	0.166667	0.888889	1.14286	0.7	1.5	0.714286	1.25	1	0	1
2	1.5	1.33333	0.875	0.285714	0.6	0.928571	1.22222	0.307692	1	0.333333	0.4	0.666667	1.83333	1	0.4	0.333333	1.55556	1.42857	1.2	1	0.714286	1.25	0.285714	0.375	1.4
1	1.25	0.777778	0.375	0.785714	0.5	0.5	0.777778	1	0.428571	0.833333	1.1	0.333333	0	0.571429	1	0.0833333	1	1.14286	1.1	1.21429	0	0	1.71429	0.5	1
2	0.75	1.55556	1.375	0.714286	1.2	1.07143	1.22222	0.538462	1.42857	1	1.2	1	0.666667	1.28571	1.2	0.833333	1.22222	1.28571	1.3	0.857143	0.285714	1.25	1.28571	0.875	1.3
2	0.625	2.11111	0.875	0.0714286	0.6	0.285714	0.111111	0.307692	0.571429	0.833333	0.4	0	1.16667	0	1.4	0.25	0.444444	1.57143	2	0.642857	0.428571	0.5	0.428571	0.25	0.3
2	0.625	0.666667	0.25	0.285714	0.3	0.142857	0.888889	0.230769	1	1	0.5	0.333333	0.5	0.285714	1.2	0.416667	0.555556	0.714286	1	0.428571	0.142857	0.75	1	0.375	0.9
2	0.5	0.555556	0.375	0.142857	0.1	0.357143	0.888889	0	0.571429	0.333333	0.5	0.5	1.83333	0.571429	0	0.25	0.777778	1.28571	0.2	1.42857	0	0.25	0.857143	0.375	1
2	0.75	0.222222	0.125	0.357143	0	0.214286	0.111111	0.461538	0.428571	0.333333	0.3	0.5	0.833333	0	0	0.25	0.222222	1	0.5	0.857143	0	0.5	0.571429	0.125	1.4
1	0.875	0.888889	0.25	0.428571	0.2	0.357143	0	0	0.285714	0.5	0.6	0	0	0	0.6	0.333333	0.777778	0.714286	0.5	0.714286	0.285714	1.25	0.857143	0.5	0.8
1	0.375	0.222222	0.75	0.5	0.6	0	0	0	0.142857	1.16667	0.5	0	0	0.714286	1	0	0.222222	0.428571	0.9	1.85714	0	0.75	0.571429	0	0.5
2	0.375	1.55556	0.125	0.214286	0.2	0.214286	1.11111	0.230769	1.71429	0.666667	0.8	0.833333	0	0.428571	0.2	0.166667	0.666667	0	1.1	1	1	0.5	0.285714	0.5	0.2
1	1	0.444444	0.875	0.5	1	0.285714	0.666667	0.384615	0.571429	0.5	1	0.833333	0.166667	0.285714	0.8	0.166667	1	1.57143	1.5	1.5	1	0.75	0.428571	0.125	1
1	0.25	0.333333	0.875	0.285714	0.3	0	0.222222	0.461538	0	2.33333	0.8	0.333333	0	0.285714	1.6	0.166667	0.111111	1.71429	1.9	1.71429	0.142857	0	0.285714	0.875	0.2
1	1.25	1.77778	1.625	1.35714	1.6	1.21429	1.88889	1.69231	1.85714	1.5	1.6	1.5	1	1.71429	2	1.91667	1.77778	1.28571	1.4	1.78571	1.71429	2	1.57143	2	1.2
2	1.25	1.66667	0.125	0	0.3	0.928571	1	0	1.42857	0.333333	0.8	1	0	0.428571	0.2	0.333333	0.111111	1.14286	0.4	0.785714	1.14286	1	1	0.75	0.6
1	0.5	1.33333	0.875	0.142857	0.5	0.142857	0.666667	0.0769231	0.857143	0.333333	0.7	0.666667	0.333333	0.428571	0.6	0.333333	0.555556	0.571429	0.6	1.07143	1	1	0.428571	0.125	0.3
1	1.125	2.11111	0.875	0.642857	1	0.785714	1.22222	0.923077	1.28571	1.16667	1.5	1.5	1	1.14286	1.2	0.916667	1.55556	1.42857	1.5	1.28571	1.14286	1.5	1.57143	0.875	1.5
1	1.125	1.77778	1	1.21429	1.7	1	1	1.61538	1.14286	1.5	1.5	1.16667	1.5	1.42857	1.6	1.08333	1.55556	1.57143	1.5	1.57143	1	1.25	1.71429	1.375	1.6
1	0.75	1.22222	1.25	0.428571	1	0.428571	1.33333	0.923077	1	0.833333	0.6	0.166667	1	0.857143	1	0.666667	1.44444	1.14286	1.5	1.14286	1.28571	1	1	0.5	0.9
1	0.5	1.11111	1	0.142857	0.6	0.214286	1.11111	0.923077	1.57143	1.5	0.7	0.666667	0.666667	0.142857	1.4	1.16667	1	1.42857	1.3	1.71429	0.857143	0.5	1	1.75	0.7
1	1.375	1	0.125	1.14286	1.7	0.857143	2	0.846154	1	1.16667	1.7	1.16667	0.833333	1.28571	1.6	0.666667	0.888889	2	0.7	0.785714	1	0	1.14286	0.25	1.7
1	1.125	0.666667	0	0.428571	0	0.285714	1.11111	0.0769231	0.142857	0	0.2	0	0	0.428571	0	0.333333	1	2.14286	0.3	0.642857	0.285714	2	0.428571	0.125	2.2
2	0.625	1.11111	0.25	0.142857	0.3	0.5	0.222222	1.53846	1.57143	0.333333	0.8	0.166667	0.333333	0	0	0.166667	0.555556	0.428571	0.9	1.07143	0.428571	0	0.571429	1.375	0.8
2	0.875	1.33333	0.125	0.428571	0.8	0.714286	0.666667	0.153846	1.85714	0.333333	1.2	0.5	0.166667	1	0.6	0.416667	1.22222	0.285714	2.1	1.57143	0.428571	2	1.28571	0	0.7
1	1	1.22222	0.5	0.785714	1.5	0.214286	0.444444	0.307692	1.57143	0.833333	1.2	1.33333	0.666667	0.142857	1.2	0.25	0.777778	1.71429	0.8	0.571429	1.14286	0	1	0.5	1
2	1.125	1.33333	1.125	0.571429	0.9	0.428571	1.11111	0.384615	1.14286	0.333333	0.9	1.5	0.5	1.14286	0.8	0.416667	0.666667	0.428571	0.8	1.35714	0.571429	2	1.14286	0.25	1
2	1.375	1.66667	0.875	0.642857	0.9	1.28571	1.77778	1.30769	1.42857	0.333333	0.9	1	1	1.14286	0.8	0.916667	1.11111	1.14286	0.8	1.21429	1.14286	1	0.714286	0.375	1.5
1	1.125	0.666667	0.875	0.785714	0.4	0.214286	0.666667	0.615385	0.857143	1	1.1	0.666667	0.5	0.571429	0.4	0.416667	0.777778	1	1.2	0.642857	0.142857	1	1	0.375	1
1	0.375	0.111111	0.625	0.428571	0.4	0.0714286	0	0.0769231	0	0.833333	1	0.166667	0	0.142857	0.4	0.5	0.555556	1.14286	1.2	1.42857	0	1	0.571429	0.375	1.1
2	1.5	0.333333	1.5	0.714286	1.3	0	0.777778	0.230769	1.42857	2.33333	0.2	1.16667	1.16667	1.14286	1.2	0.333333	1	1.28571	2.3	1.42857	0.142857	0.75	1.14286	0.375	2.1
2	0.375	1.11111	0.25	0.0714286	0.6	0.142857	1.22222	0.0769231	0.285714	0.833333	0.2	0.166667	0.333333	0.428571	1.2	0.416667	1	1.57143	1.2	0.5	0.571429	1.25	0.285714	0.375	0.9
1	0.625	0.777778	1.125	0.714286	0.6	0.285714	1	0.615385	0.714286	1.16667	0.4	1.16667	1.5	0.571429	0.8	0.916667	1.44444	1.28571	1.5	1	1.28571	1.75	0.714286	0.875	1.3
1	0.75	0.555556	0.25	0.142857	0.3	0.214286	1.11111	0.230769	0.714286	0.5	0.3	1	0	0	0.6	0.333333	0.444444	1.42857	1.3	1.78571	0	1	0.285714	0.375	0.9
1	1.375	1.88889	0.625	0.928571	1.4	1.28571	1.11111	0.461538	1.28571	0.5	1.2	0.833333	1	1.14286	1.6	1.25	1.33333	1.42857	1.1	1.35714	0.857143	2	1	0.75	1.5
2	1.5	1.44444	0.375	0.142857	0	0.357143	1.44444	0	0.714286	0.5	0.8	0.166667	0.166667	0	0	0.166667	1.22222	1.14286	1.6	1.28571	1.28571	0.5	0.714286	0	0.8
1	1.125	0.888889	1	0.928571	1.2	0.571429	0.777778	0.692308	0.714286	1.33333	1.5	1.16667	0.833333	1.14286	1.2	1	1	1	1.4	1.35714	1	0.5	0.571429	1.125	0.9
1	0.25	0.222222	0.125	0.571429	0.5	0.142857	0	0.153846	0.571429	0.166667	0.9	0.833333	0.5	0.428571	0.4	0.0833333	0.222222	0.571429	0.9	1.85714	1	0.25	0.571429	0.25	0.1
2	0.625	0.888889	0	0.357143	0.2	0.428571	0.333333	0.0769231	1.28571	0.5	0.6	0.666667	0.833333	0.285714	0	0.25	0.555556	0.857143	0.5	0.714286	0	0.25	1.14286	0.625	1.1
2	1.625	2	0.125	0	0.1	1.28571	1	0.0769231	1.42857	0	0.6	1	0.833333	0.142857	0	0.25	1.44444	0.714286	0.4	0.571429	0.857143	0	0.714286	0.125	1
1	1	0.888889	0	0.5	1.5	0.428571	0.888889	1.76923	0.571429	0.5	0.9	0.5	0	1.14286	1.2	0.666667	1	0.714286	1	1.28571	1.42857	0.5	1.14286	0.625	0.6
1	1.125	1.77778	0.375	0.214286	0.8	0.357143	1.11111	0.384615	1.14286	1.83333	0.6	0.166667	0.666667	0.285714	0.2	0.25	1.55556	1.14286	2.4	1.14286	1.71429	2	0.857143	0.625	1
2	1.375	1.22222	1.5	1.64286	1.3	1.57143	1.55556	1.69231	1.42857	1.5	1.6	1.5	1.5	1.57143	1.8	1.41667	1.33333	1.42857	1.6	1.78571	1.14286	1.75	1.28571	1.375	1.4
2	0.375	0.222222	0.375	0	0	0	0.555556	0.384615	0.428571	0.5	0.4	0.5	0.5	0.142857	0.2	0	0.444444	0.571429	1	1.35714	0	1	0.428571	0.375	0.3
1	1.25	1.33333	1.375	0.857143	0.6	0.785714	0.888889	1.69231	1.14286	1.66667	1.7	1	0	0.428571	1.2	1.08333	1.66667	1	2.4	1.57143	1.14286	1	1.28571	1.25	1
1	1.125	1.11111	0	0.642857	1.3	0.785714	1.11111	0.692308	1.28571	0.5	1.5	1.16667	0.5	0.428571	1	0.333333	0.555556	1.42857	0.8	0.928571	0.285714	0.5	1.71429	0.125	1.5
2	1	1.33333	0.625	0.357143	0.1	0.571429	1.55556	0.461538	1.42857	0.166667	1.2	1.5	0.5	0.285714	0.6	0.333333	1.11111	0.571429	0.5	0.142857	1.28571	1.25	1.42857	0.875	1.3
2	0.375	1.88889	0.25	0.214286	0.1	0.214286	2	0.384615	1.71429	1	1.6	0	0	0.571429	0	0.5	1.22222	0.714286	1.5	0.928571	0.142857	0.75	0.285714	0	1.4
1	0.5	0.888889	0.875	0.0714286	0.1	0.357143	0.666667	0.0769231	1.28571	0.833333	0.6	0.166667	0.166667	0.142857	0.8	0.333333	0.777778	0.714286	2	0.857143	1.42857	1.5	0.285714	0.5	0.1
1	1.375	2	0.875	0.571429	0.4	0.928571	1.44444	0.846154	1.71429	1.33333	1.2	1	1.5	0.285714	0.6	0.75	1.22222	1.85714	1	1.71429	0.714286	0.5	1.14286	0.625	1.6
1	0.375	0.555556	0.375	0.285714	0.9	0.142857	0.888889	0.538462	0.571429	1.16667	1.2	0.833333	0	0.428571	0.2	0.25	1	0.428571	0.8	0.928571	0.285714	0.75	0.142857	0.375	1.4
1	1.25	1.22222	0	0.285714	0.4	0.285714	1.22222	1.07692	1.42857	0.833333	0.4	0.5	1	0.571429	0.2	0.416667	0.777778	0.571429	0.9	1	0.285714	0.75	1.14286	0.5	1.8
2	0.625	1.66667	0.75	0.285714	0.5	0.571429	1	0.230769	1.42857	1.16667	0.8	0.833333	0	0.571429	0.8	0.416667	1.22222	1.57143	0.9	1.57143	1.42857	1.75	1.14286	0.625	0.5
1	0.5	0.777778	1.875	0.857143	1	0.285714	1.33333	0.0769231	0.857143	1.16667	1.2	1.33333	0	0.571429	1.6	0.416667	0.777778	1.14286	0.8	1.42857	1.28571	1.25	0.857143	0.625	0.2
1	0.75	1.11111	0.75	0.5	0.5	0.428571	1.44444	0.461538	0.428571	0.666667	0.7	1	0	0.142857	0.6	0.5	0.888889	1.57143	1.5	1.85714	0.428571	1	1.14286	0.5	1
2	1.125	0.777778	1.75	0.785714	1.2	0.5	1.55556	1.84615	2	0.666667	1.4	1.5	1.5	1.28571	1	0.166667	0.777778	1.14286	1.1	0.857143	0	1	1.71429	0.125	0.9
2	0.625	1.88889	0	0.357143	0.4	0.142857	0	0.461538	1.42857	0.333333	1.1	1.33333	0.166667	0	0	0.416667	0.777778	1.42857	1.5	0.642857	0.285714	0.25	1.42857	0.5	1.6
1	1.875	2	0.5	0.285714	0.8	1.28571	2	1	1.71429	1	1.4	1	1	0.428571	0.6	0.25	0.888889	1.57143	1.4	1.42857	1.14286	0.5	1	0.75	0.7
2	0.5	1.33333	0.125	0.142857	0.4	0.214286	0.222222	0.0769231	1.42857	0.833333	0.7	0.166667	1.33333	0.714286	0.4	0.583333	0.666667	0.857143	1.1	1.28571	1	0.5	1.28571	0.625	1.1
1	0.75	1.66667	0.25	0.285714	0.1	0.5	0.333333	0.769231	1	1	1.5	1.83333	0.166667	0.571429	0.6	0.75	0.777778	1	1.4	1.35714	1.14286	1.25	1.85714	0.375	1
2	0.125	0.888889	1	0.571429	0.3	0.0714286	1	0.461538	1	0.833333	0.6	1	0	0.714286	1	0.333333	0.666667	0.857143	1	1.57143	0.571429	0.5	0.571429	0.375	0.8
2	1.25	2.11111	2.25	0.5	0.6	0.857143	2.22222	1.46154	1.71429	0.666667	1.5	1.66667	0.5	0.857143	0.2	0.5	1.55556	1	1.6	0.642857	0.714286	0.25	1.28571	1.125	0.6
1	1.25	1.22222	0.625	0.428571	0	0.642857	1	1.92308	1.42857	0.5	0.9	1	0.5	0.142857	0	0.583333	0.888889	1.85714	1	1.21429	0.285714	0.75	1	0.25	0.7
2	0.75	0.444444	0.5	0.142857	0	0.357143	0.555556	0.846154	1.42857	0.333333	0.2	1	1.5	0.285714	0.6	0.5	0.777778	0.857143	1.1	1.07143	0	0	1	1.75	2.5
1	0.625	1.22222	0.125	0.0714286	0.1	0.142857	0.222222	0.615385	1.28571	0.5	1.2	1	0	0.571429	0.2	0.166667	0.222222	0.571429	1.4	0.714286	0.428571	1.25	1.57143	0.375	1.8
2	2.5	1.88889	0	0	0.1	1.42857	1.55556	0.384615	1.28571	0	0.9	1.33333	1.16667	0.571429	0.6	0.25	0.777778	1.71429	0.6	0.928571	0.428571	0.5	1	0.25	0.3
1	0.25	1.22222	0.875	0.285714	0.4	0	1.22222	0.0769231	0.857143	0.666667	0.4	0.5	0.833333	0.285714	0.8	0.333333	0.777778	1.57143	1.3	1.85714	0.428571	1.25	1.28571	0	0.8
2	1.625	1.88889	0.5	0.142857	0.9	0.5	1	0.538462	1.42857	0	1.3	1.33333	0.166667	0.285714	1.4	0.5	0.444444	0.285714	1.4	0.928571	0.857143	0.75	0.857143	0.25	0.3
1	1.375	1.55556	1.375	1.57143	1.3	1.28571	1.22222	1.23077	1.14286	1.33333	1.5	1.16667	1.5	1.28571	1.6	1.41667	1.77778	1.42857	1.6	1.71429	1.57143	1.25	1.57143	1.625	1.4
1	0.625	0.444444	0.875	0.0714286	0.6	0	0.888889	1.38462	0.571429	1.16667	0.6	0.333333	0.666667	0.142857	1	0.166667	1	1.57143	1.4	1.14286	0.857143	1.25	0.571429	0.625	0.9
1	1.75	1	0.75	1	1.2	0.928571	1.44444	1.69231	1.28571	1.33333	1.2	1.83333	0.666667	1.14286	1.4	1.16667	1.55556	2	1.8	1.85714	1	0.5	1.14286	1.75	1.5
2	0.5	1.11111	0.25	0.5	1	0.571429	0.888889	0.846154	1	0.166667	1.1	0.666667	0.833333	0.714286	0.6	0.333333	1.33333	0.714286	1	1.07143	0	0.25	0.714286	0.375	1.2
2	0.875	0.333333	0.5	0	0.4	0.357143	0.555556	0.0769231	1	0.666667	0.5	0.833333	0.5	0.857143	0.4	0.166667	0.777778	0.857143	1.3	1.57143	0	0.75	0.714286	0.375	1.6
1	0.375	1.11111	0.875	0.285714	0.5	0.285714	0.444444	0.615385	0.714286	0.5	0.6	0.666667	0.333333	0.285714	0.4	0.416667	0.222222	0	0.5	1.85714	0.285714	0.25	0.857143	0.125	0
1	1.375	1.66667	0.625	0.5	0.8	0.857143	1.11111	1.38462	1.14286	1.5	0.8	1	1	0.285714	1.4	0.75	1.44444	1.28571	2.2	1.35714	0.285714	1.25	1.57143	0.875	1.9
2	0.875	0.888889	1.625	0	1.3	0.285714	1.44444	0.307692	1.28571	0.5	0.3	0.833333	0.666667	0.285714	1.8	0.333333	0.333333	0	0.5	0.5	0.571429	1.25	0.714286	0.875	0.7
1	1.5	0.333333	0.75	1.07143	1.2	0.714286	0.333333	1.15385	1.28571	1.83333	0.8	1	2.5	1.14286	1.2	1	2.22222	1.85714	2.3	0.785714	0.428571	0.5	0.714286	1.5	1.5
1	0.5	1.66667	0	0	0.1	0.285714	0.777778	1.38462	1.85714	0.5	0.4	0.166667	0	0	0	0.416667	1.44444	0.428571	2.3	0.214286	1.14286	0.5	0.142857	0.25	0.1
1	1.125	1.22222	0.25	0.785714	1.2	0.857143	1.77778	1.53846	1.71429	0.833333	1	1.5	1.83333	0.857143	0.8	1.33333	1.33333	1.28571	1.3	0.571429	0.428571	2	1.42857	1.375	2.2
1	0.625	1.44444	0.875	0.285714	0.9	0.5	1.33333	0.692308	1.85714	0.333333	0.7	1	0.166667	0.571429	1.2	1	1.33333	1.57143	1.1	0.928571	0.285714	1	0.714286	1.5	1.1
1	0.625	2.22222	1.625	0.214286	1	1.07143	1.77778	1.92308	1.71429	0.833333	1.5	1.66667	0.833333	0.714286	0.6	0.666667	1.77778	0.857143	1.5	0.571429	1.14286	1	1.14286	0.875	1.2
1	1.875	1.44444	0	0.857143	0.7	1.28571	1	0.461538	1	0.666667	1.4	0.166667	0.833333	0.714286	0.6	0.416667	1.11111	1.57143	1.9	0.714286	0.857143	1.5	1.42857	0.125	1.7
2	0.5	0.777778	1	0.214286	0.5	0	1	0.0769231	1.14286	1	0.9	1	0	0.142857	1.4	0.25	1.11111	0.857143	2	1.14286	0.857143	0.25	0.428571	0.625	0.2
1	1.25	0.777778	0.625	1.42857	1	0.714286	1.33333	2	0.857143	1.16667	1.4	1.16667	0.5	1.57143	1.6	0.916667	1.33333	2	1.3	1.57143	0.285714	1	1.42857	1.5	1.5
2	0.375	1.22222	0.125	0.142857	0.2	0.714286	0.888889	1	0.714286	0.666667	0.4	0.333333	0.666667	0.142857	0	0.5	0.666667	1	0.7	1.28571	0.428571	1	0.714286	0.5	2.1
1	1	1.88889	1.5	0.857143	0.6	1	1.11111	1	1.42857	1.33333	1.4	1.5	1.66667	0.571429	1.4	0.833333	1.33333	1.57143	2.2	1.78571	1	1.75	1.14286	0.75	1.3
2	1.125	2.22222	0.25	0.142857	0.3	1.35714	2	0.615385	1.57143	0.333333	0.6	1	0.833333	0.714286	0	0.5	1.33333	0.571429	1.6	0.5	1.28571	1.5	1.57143	0.25	1.7
1	1.5	1.11111	0.5	0.428571	0.3	0.642857	1.77778	1.23077	1.42857	0.5	0.4	1.16667	1	0.428571	0	1.25	1.33333	1.57143	0.9	1	0.714286	0.75	1.85714	1.75	1.2
2	0.5	0.666667	0.625	0.928571	0.6	0.357143	0.555556	1.07692	1	1.16667	0.9	0.666667	0.833333	0.571429	1.4	1.5	1.55556	0.571429	1.5	0.571429	1.14286	0	1.14286	1.125	0.8
1	1.25	2.11111	0.375	0.428571	0.4	1.42857	0.444444	1.69231	1.85714	0.666667	1	0	0.333333	0.142857	0.6	0.666667	1.22222	0.714286	1.9	0.428571	0.571429	1.5	1	0.5	1.7
2	1.875	1.33333	0.5	0.571429	0.2	1.14286	1.66667	0.307692	0.714286	0.666667	1.6	1.83333	1	0.571429	0.2	0.75	1.11111	1.57143	1.5	0.428571	1.14286	1	1.14286	1.25	1.6
2	1.5	2	0.625	0.571429	0.1	1.28571	1.55556	0.384615	1	0.833333	0.8	1	0.833333	0.714286	0.2	0.666667	1.44444	1.14286	1.1	0.642857	1.42857	1.75	0.714286	0	1.1
2	0.625	1.33333	0.75	0.0714286	0.7	0.571429	0.555556	0.230769	1.57143	0.666667	1.2	1.33333	0.333333	0	0.8	0.166667	1.55556	0.285714	2.1	0.857143	1.71429	0	0.571429	0.25	0
2	1.5	2	0.375	0.214286	0.5	1	1.11111	0.153846	1.71429	0.333333	0.4	0.166667	1.83333	0.285714	0	0.833333	1.33333	0.714286	1.5	0.785714	0	0.5	1.28571	0	1.4
1	1.75	1.44444	0.25	0.428571	0.4	1	0	0	0.142857	0.833333	0.5	0	1.16667	0	1	0.25	0.777778	2	1.8	0.642857	1.57143	0.5	0.714286	0.5	1.6
1	0.75	0.555556	0.125	0.857143	0.3	0.214286	0.555556	1.30769	0.142857	1.16667	0.9	0.833333	0.333333	0.142857	0.6	0.833333	0.888889	2.42857	0.7	1.14286	0.285714	1.25	0.142857	2.25	1.2
1	1.875	2	0.875	0.857143	0.8	1.28571	0.888889	1.61538	1	1.33333	0.8	0.833333	1	0.571429	0.6	0.416667	1.77778	1.42857	2	1.14286	1.14286	2	1.42857	0.375	1.3
1	1	1.22222	0	0.428571	0.7	0.857143	0.888889	0.538462	1	0.5	1	0.833333	0.666667	0.857143	0.6	0.833333	0.888889	2.14286	1.2	0.714286	0.142857	0.75	1	1.5	1.7
2	0.875	1.33333	0	1.21429	1.1	0.357143	0.777778	1.61538	0.714286	1	0.9	0	1.33333	0	1	0.333333	0.888889	1.71429	1.7	0.857143	0	1	1.28571	0.875	1.2
1	1.25	0.777778	0.625	1.14286	1	0.5	1.33333	1.53846	0.714286	1.66667	1.2	0.666667	1.16667	0.714286	1.2	0.25	1.11111	1.71429	1.8	0.571429	0.428571	0.75	1.14286	0.5	1.5
1	0.875	0.666667	1.875	0.571429	0.6	0.428571	1.22222	1	1.28571	1.5	1	1.16667	0.5	1	1.2	1.33333	1.44444	1.42857	1.9	0.857143	1	1.75	0.857143	1	1.3
2	0.375	0.111111	0.75	0.214286	0.1	0.142857	0.444444	1.23077	0.714286	1	0.5	0	0.833333	0	0.2	0.333333	0.666667	1.57143	1.8	1	0.142857	0	0.714286	0.375	1.6
1	1	1.55556	0.875	0.785714	0	1.28571	1	1.69231	1.14286	1	1.7	0.333333	0.5	0	0.6	1.08333	1.11111	1.14286	1.6	1.14286	0.857143	1	1	1.125	0.1
2	0.375	0.888889	2	0.642857	0.6	0.285714	0.777778	1.84615	0.285714	1.66667	0.4	1	1.83333	0.428571	1.6	0.5	1.22222	2.42857	1.7	1.35714	0	2	0.857143	1	1
1	0.625	0.555556	0.75	0.5	0.3	0.214286	0.777778	1.76923	0.285714	1.16667	0.6	0	0.333333	0.285714	0.4	0.0833333	0.777778	1.85714	1.6	1.21429	0.142857	1.25	0.285714	0.375	1.7
1	0.75	1.11111	1.125	1.35714	1.7	0.571429	1	1.38462	1.85714	1.66667	1.7	1.83333	0.666667	1	2	0.75	1.66667	1.85714	1.9	1.42857	1.71429	0.75	1.14286	1	1.6
1	1.75	1.44444	1	0.642857	0.5	1	1.66667	0.0769231	1.28571	0.666667	1.6	1.33333	1.16667	0.285714	0	0.916667	0.777778	1.57143	1.4	0.642857	1.71429	2	1.57143	0.125	1.2
1	1	1.66667	1.375	0.785714	0.6	0.5	0.555556	0.230769	1	2.16667	0.7	0.333333	1.16667	0	0.8	0.416667	0.777778	1.14286	1.2	1.57143	1.42857	1.25	1	0.125	0.4
1	0.25	0.111111	1.5	1.07143	1.8	0.285714	2.11111	2	0.857143	1.83333	0.3	1.33333	1.33333	1.42857	2.4	1.08333	1.22222	2.42857	1	0.357143	0	1.5	1	0	1.6
2	0.875	1	1.625	0.285714	0.4	0.714286	1	0.846154	0.857143	0.833333	0.9	0.666667	0.666667	0.142857	0	0.25	1	1.42857	1.1	1.78571	1	0.5	1.14286	0.625	1
2	1.5	1.55556	1.375	1.07143	0.6	1.07143	0.888889	0.384615	0.285714	1.16667	1.5	0.666667	1.83333	0.285714	1	0.833333	0.888889	1.57143	0	0.928571	0.857143	0.75	1.14286	0.625	0.3
2	1	1.88889	1.75	0.142857	0.4	1.28571	1.33333	0.615385	1.85714	0.666667	1	0.5	0.833333	0.428571	1.6	0.333333	1	1.14286	1.7	1.42857	0.428571	0.75	1	0.75	0.9
1	2.125	1.88889	0.875	1.14286	1.2	1.5	1.77778	2.07692	1.42857	1.83333	1.5	0.666667	1.83333	1	1.2	1.66667	1.11111	1.14286	1.5	0.642857	1.28571	0.5	2.14286	1.625	1.8
2	1.625	1.11111	0.375	0	1.2	1.28571	2.11111	0.692308	1.42857	0.166667	0.9	0.666667	2	0.857143	1.8	1.08333	1.22222	2	1.2	0.714286	0.142857	2.5	1.14286	1.125	1.4
1	1	1.44444	1.375	0.571429	0.8	0.357143	1.33333	0.538462	1.42857	1.5	1.2	1.16667	1.16667	0.571429	1.6	1.25	1.22222	1.57143	1.8	1.14286	1.57143	1.25	0.857143	1.25	1
1	1.25	2.22222	1.125	0.5	0.8	0.357143	1.44444	0.615385	1.28571	1	0.4	1	1	1.14286	0.8	0.75	1.44444	1.14286	1.2	0.785714	0.285714	0.5	1.28571	0.625	1.7
2	0.625	1.77778	0.375	0.214286	1.2	0.5	1.11111	0.538462	1	1	1.3	1.33333	0.333333	0.714286	1.4	0.0833333	0.777778	1.14286	2.3	1.21429	1	2	0.428571	0.125	2.1
1	0.625	0.555556	0	0.357143	0.4	0.357143	1.77778	1.84615	1.28571	0.333333	1.1	1.66667	0.166667	1.28571	0.4	0.583333	0.555556	1.85714	0.4	1.85714	0.571429	1	0.285714	0.375	1.9
2	1.125	2.11111	0.5	0.0714286	0.8	1	1.11111	0.692308	1.57143	0.166667	0.7	0.166667	1.5	0	0.2	0.833333	1.55556	1.42857	1.6	0.642857	1	1.5	1.14286	0.5	1.4
1	1.5	2	0.875	0.571429	1.9	1.14286	1.22222	0.692308	1	1.33333	1.4	1.5	0.166667	1.42857	1.6	0.666667	0.777778	0.857143	1.1	0.642857	1.57143	0.75	2.42857	1	1.9
1	0.875	0.777778	0.375	0.428571	0.9	0.571429	1.44444	1.61538	1	1.33333	1.3	0.333333	0.166667	0.428571	1.2	0.666667	1.33333	1.28571	2	1.42857	0.571429	0.75	1	0.5	0.9
2	1.375	0.888889	1.125	1.57143	0.9	1	1	0.769231	1.28571	1.5	0.8	1.5	1.66667	1.57143	1	1.33333	1.11111	0.857143	1	1.42857	1.42857	1.25	2.42857	1.125	1.1
1	0.5	2.22222	0.125	0.285714	1	0.5	1.33333	0.923077	2	1	1.4	1	2	0.428571	1.4	0.333333	1.44444	0.857143	2	0.571429	1	1	1.14286	0.625	1.6
1	1.125	1.33333	0.875	0.857143	1	0.928571	1.11111	1	1	1	1.2	1	0.333333	1	1	0.75	1	1.71429	1	1.71429	1.14286	1.25	1.28571	0.875	1.2
2	0.25	0.777778	0	0	0.1	0	0.111111	0	0	0	0	0	0	0	0	0	0	0.428571	0.2	0.5	0	0	0.428571	0	0.2
1	0.375	0.888889	0.125	0	0.1	0.0714286	0.222222	0	0.142857	0.166667	0.6	0	0.166667	0.285714	0.4	0.166667	0.444444	1	0.4	1.57143	0	0.5	0.142857	0.375	0.5
1	0.625	1.55556	0.5	0.285714	0.5	0.642857	0.777778	0.230769	0.428571	0.333333	0.4	1.33333	0.333333	1.14286	0	0.333333	0.333333	0.857143	0.6	1.28571	1	0.75	1.14286	0.125	0.6
2	0.5	0.555556	0.125	0	0	0.0714286	0	0	0.142857	0.166667	0	0.5	0.833333	0	0.2	0	0.222222	0.428571	0.4	0.785714	1.14286	0.25	0.714286	0	1.1
1	0.5	0.222222	0.25	0.214286	0.3	0.214286	0	0	0.857143	0.333333	0.3	0.166667	0	0	0.6	0	0.111111	0.142857	0	1.78571	0	0.5	0.571429	0.5	0
2	0	0.777778	0.25	0	0.1	0	0	0	0.571429	0	0	0	0	0.142857	0	0.25	0.111111	0.857143	0.4	0.714286	0	1	0.714286	0	0.5
2	0.875	1.44444	1.25	0.785714	1.4	1	1.11111	0.692308	1.28571	1	1.1	0.5	1.33333	0.714286	1.6	0.75	1.33333	1.28571	1.6	0.642857	1.14286	1	1.28571	1.125	1.4
2	0.5	0.777778	1.5	0.285714	0.7	0.214286	0.111111	0	0.428571	0	0.8	0.833333	0	0.285714	0.2	0	0	0	0.7	1.42857	1.14286	1.5	0.857143	0	0.2
2	0.375	0.444444	0	0	0	0.214286	0.111111	0.0769231	0.714286	0.166667	0	1	0	0	0	0	0	0.428571	0.3	1.07143	0	0	0.714286	0	0.2
2	0.75	0.555556	0.625	0.142857	0.3	0.285714	0.222222	0.153846	0.428571	0.166667	0.5	0.166667	0.166667	0	0.2	0.333333	0	0.285714	0.1	1.42857	0	0	0.571429	0.25	0.2
2	0.375	0.555556	0.125	0.0714286	0	0	0	0	0	0.166667	0.1	0	0	0	0	0	0.222222	0	0.7	0.714286	0	0	1	0.125	0.6
2	0.375	0.666667	0	0	0.1	0.0714286	0	0	0.428571	0.333333	0	0	0	0.285714	0	0	0.111111	0.142857	0.3	1.14286	0.428571	0.75	0.285714	0	0.2
2	0.625	0.777778	0	0.0714286	0.3	0.357143	0.333333	0.153846	0.571429	1	0.7	0.833333	0.333333	0.142857	0.2	0.25	0.222222	1	1.4	0.857143	1.14286	0.75	1.14286	0	0.8
2	0.75	1.77778	0	0.285714	0.2	0.142857	0.888889	0.230769	1.85714	0.333333	0.3	1.33333	0	0.285714	0.4	0.25	0.666667	0.142857	0.5	1	0	0.25	1	0.125	0.5
1	0.125	1.22222	0.125	0.214286	0.2	0.0714286	0.555556	0.0769231	0.571429	0.5	0.7	0	0	0	0.2	0	0.222222	0.142857	0.2	0.857143	0	0.75	0.428571	0.25	0.1
1	0.25	0.111111	0.75	0.0714286	0	0	0	0.0769231	0.142857	0.666667	0.3	0	0.166667	0	0.2	0.0833333	0	0	0.3	1.07143	0	0	0.285714	0	0.1
1	0.625	1.11111	0.75	0.285714	0.3	0.142857	0.333333	0.153846	0.428571	0.333333	0.7	0.666667	0	0.571429	0.4	0.166667	0.222222	1.28571	0.6	1.64286	0.285714	0.25	0.714286	0.25	0.2
2	0.625	1.22222	0.25	0.285714	0.2	0.428571	0.777778	0.461538	1	0	0.5	1.16667	0.5	0.428571	0.2	0	0.777778	0.428571	0.2	1.5	0.857143	1	0.714286	0.125	0.3
2	0.125	0.888889	0	0.0714286	0	0	0	0.0769231	0.142857	0.166667	0.4	0	0	0	0	0.166667	0.666667	0	0.4	1	0	0	0.571429	0.125	0.2
2	0.75	0	0.375	0.285714	0.5	0.142857	0	0.769231	0.571429	0.5	0.7	0.833333	0.333333	0.285714	1	0.25	0.333333	1	0.3	1	0.142857	0.5	0.714286	0.375	0.9
1	0.625	0.666667	0.375	0.428571	0.9	0.214286	0.666667	0.0769231	0.285714	1.5	0.8	0.5	0.166667	0.428571	0.2	0.166667	0.666667	1.28571	0.6	1.57143	1	0	0.714286	0.5	0.4
1	0.375	0.888889	0.125	0	0.1	0.142857	0.555556	0	1	0	0	0.666667	0	0.428571	0	0.0833333	0.333333	0.285714	0.4	1	0.142857	0.25	0.714286	0	0.5
2	0.625	1.88889	0	0.142857	0.2	0.357143	0.888889	0.230769	1.14286	0	0.8	0.166667	0.166667	0.142857	0.2	0.416667	0.444444	1.28571	1.2	0.714286	0.285714	0.5	0.857143	0	1.2
2	0.125	1.88889	0	0.142857	0	0	0.222222	0.769231	0.571429	0	0	0.666667	0	0	0	0.25	0	0.142857	0.2	1.21429	0.428571	0	1.42857	0	0
2	1	0.777778	1.125	0.428571	0.8	0.571429	1.11111	0.538462	1.42857	1.16667	1	1.33333	0.833333	0.857143	0.8	0.833333	1.11111	0.571429	1	1.42857	1.57143	0.25	1.14286	1	0.9
2	1.375	1.55556	1	1	1	1.07143	1.22222	1.07692	1.42857	1.16667	1.5	1.66667	2	1.14286	1	1.16667	1	1.57143	1.5	1	1.14286	1	1.28571	1.5	1.9
1	0.25	0.444444	0.25	0.285714	0.3	0	0.555556	0.0769231	0	0.5	0.1	0.166667	0.166667	0	0	0.333333	0.222222	0.428571	0.8	1.35714	0	0.25	0.857143	0	0.3
1	1.25	1.22222	0	0.0714286	0.1	0.214286	0.222222	0	0.571429	0.166667	0.2	0.166667	0.666667	0	0	0.333333	0.222222	0.714286	0.5	0.0714286	1.42857	1.25	1.28571	0.125	1.2
2	0.25	0.444444	0.375	0.0714286	0.3	0	0.111111	0.0769231	0.285714	0.333333	0.3	0.333333	0	0	0.2	0	0.222222	0.428571	0.6	1.35714	0	0	0.428571	0.125	0.1
2	0.25	1.33333	0	0.214286	0	0.0714286	0.333333	0	1.28571	0	0.2	0.5	0.666667	0	0	0.25	0.555556	0.428571	0.9	0.357143	0.285714	0.25	0.428571	0	1.4
2	0.75	0.888889	0.625	0.714286	0.4	0.571429	0.666667	0.538462	1.28571	0.833333	0.4	0.333333	0.833333	0.428571	0.8	0.583333	1	1	0.9	1.07143	0.285714	0	1	0.75	1.2
2	0	1.11111	0	0	0	0	0.222222	0	0	0	0	0	1.33333	0.428571	0	0	0	0.142857	1.6	0.928571	0.571429	0	0.285714	0.25	0.5
1	0	0.444444	0.125	0.214286	0	0	0.111111	0.0769231	0.571429	0	0.5	0.833333	1.66667	0	0	0.0833333	0.333333	0.428571	0.1	0.785714	0	0.25	0	0.125	0.3
2	0.125	1.11111	0.125	0	0.2	0.0714286	0.666667	0	1.57143	0.166667	0.1	0.166667	0.166667	0.142857	0	0.0833333	0.444444	0.571429	0.6	1	0.142857	0.5	0.714286	0.125	0.1
2	0.125	0.666667	0.75	0	0	0	0.222222	0.0769231	0.285714	0.333333	0.4	0.333333	0	0	0.6	0.166667	0.666667	0.285714	1.2	1.14286	0	1.25	0.428571	0.125	0.2
2	1.25	0.666667	0	0.214286	0.4	1.35714	1.33333	0.307692	2	0.166667	1.1	1	0.333333	0.857143	0.2	0.25	0.111111	0.428571	0.4	0.5	1	1.25	1.57143	0.25	0.7
2	1.375	1.44444	1.25	1.28571	1	1.35714	1.33333	1.15385	1.14286	1.5	1.7	1.5	1.33333	1.71429	1.8	1.25	1.22222	1.14286	1.4	1.14286	1	1	1.28571	1.5	1.3
2	0.875	1.55556	0.625	0.642857	0.6	0.785714	1	0.692308	1.28571	0.666667	0.6	1.33333	0.833333	0.714286	0.8	0.916667	1.66667	1.42857	1.8	1.21429	1.14286	0.75	1.28571	1.25	1.1
2	0.875	2.33333	0.75	0.714286	0.8	0.5	1	0.846154	1.85714	0.833333	1	1.33333	0.166667	0.428571	0.2	0.666667	1	0.571429	1.4	1.28571	0.714286	0.75	1.28571	0.875	0.6
2	1	0.888889	1.25	1.07143	0.6	0.5	1	0.846154	0.714286	1.16667	0.7	0.833333	0.166667	0.142857	1.2	1	1.44444	0.714286	0.7	1.5	1.57143	1.25	1.28571	0.625	0.8
2	1.125	1.77778	1.25	0.5	0.5	1	1.77778	1.30769	1.14286	0.666667	0.8	1.83333	1	1	0.8	0.5	1.33333	1	1.5	1.42857	1.28571	2	1.28571	0.625	1.1
2	0.125	0.222222	0.125	0.214286	0	0.0714286	0.333333	0.153846	0	0.833333	0.1	0.166667	0	0.142857	0	0.25	0.333333	0.857143	0.3	1.28571	0	0	0.714286	0	0.2
2	0.125	1	0.25	0	0.1	0	0.888889	0	0.714286	0.666667	0.2	0	0	0.142857	0	0.25	0	0.428571	0.3	1.14286	0.428571	0.25	0.571429	0.375	0.2
1	1.125	0.333333	0	0.214286	0.4	0.214286	0	0.153846	0.428571	1.16667	0.3	0	0.166667	0.142857	0.4	0	0	0.714286	1	0.714286	0	0.5	0.857143	0	0.4
1	0.25	0.555556	0.125	0.214286	0	0.142857	0.555556	0.230769	0.857143	0.166667	1.5	0	0	0.285714	0.6	0.75	0	0.571429	0.2	1	0	0	0.142857	1.25	0.5
2	0.375	1	1.375	0.357143	0.3	0.0714286	1	0.230769	1.14286	1	0.7	0.333333	0.333333	0.428571	1	0.333333	0.777778	0.428571	1.7	1.28571	0.142857	0	0.714286	0.875	0.3
2	0.5	1.11111	0.125	0.214286	0.1	0	0.111111	0.153846	0.142857	0.5	0.3	0.166667	0	0.285714	0.2	0	0.555556	1.14286	0.8	0.428571	1	0.75	0.857143	0.125	1.3
2	0	0.333333	1	0	0.2	0.0714286	0.333333	0	0.571429	0.666667	0.3	0.5	0	0	0.4	0	0.555556	0.142857	0.8	1.21429	1	0.75	0.571429	0.125	0.1
1	0.625	0.555556	1	0.357143	0.3	0.214286	0.666667	0.0769231	0.285714	0.833333	0.7	0	0.666667	0.285714	0.6	0.0833333	0.666667	1.28571	1	1.14286	1.42857	0.75	0.571429	0.125	0.5
1	0.5	0.333333	1.25	0.142857	0.1	0.142857	0.333333	0.846154	1	0.666667	0.3	1	0	0.285714	0.2	0.166667	0.555556	0.714286	1.3	1.64286	0.428571	1.25	0.428571	0.75	0.3
1	1	0.111111	0.625	0	0.2	0.0714286	0	0.153846	0	1.16667	0	0	0.333333	0.428571	0.4	0	0.777778	0.428571	1.3	1.07143	0	1.5	0.571429	0.375	0.7
2	1.125	1.33333	1	0.928571	1	1	1.22222	1	1.42857	1.16667	1.5	1	0.833333	1	1	1.16667	1.11111	1	1	1.21429	1.42857	1.25	1.28571	1.5	1.3
1	0.5	0.333333	0	0.214286	0.1	0.214286	1.77778	1.84615	0.571429	0	0.3	1	0	0.714286	0	0.916667	0.444444	0.285714	0.2	1.14286	0	0	1.14286	0.625	0.1
1	1.375	1	1	1.5	1.4	1	1.55556	1.61538	1.57143	1.16667	1.1	1.16667	1.16667	1.14286	1.2	1	1.66667	1.28571	1.3	1.14286	1	1	1.28571	1.625	1.7
2	0.5	0.444444	0	0.142857	0	0.0714286	0.111111	0	0.857143	0.333333	0.4	0.166667	0	0	0	0	0.333333	0.714286	1.5	1.21429	0.142857	1.75	0.428571	0	0.6
2	0.5	0.666667	0	0	0.3	0.214286	0.444444	0	1	0.666667	0.5	0.166667	0	0	0	0.166667	0.222222	1.85714	0.5	0.357143	0.142857	0.75	0.428571	0	0.6
2	1.375	0.444444	0	0	0.1	0.357143	0.666667	0	0.571429	0.5	0	0	0	0.142857	0.6	0.333333	0.333333	0.285714	1.2	0.214286	0	2	0.285714	0	0.6
2	0.375	0.333333	0	0.285714	0.1	0.0714286	1	0.538462	0.285714	0.166667	0.1	0.833333	0	0.142857	0	0.166667	0.111111	0.714286	0.7	0.642857	1	0.75	0.285714	0	0.8
1	0.75	0.222222	0.5	0.5	0.8	0	0.111111	0.538462	0	0.5	0.3	0.666667	0	0.714286	0.4	0.0833333	0.222222	2	0.5	1.5	0.857143	0.5	0.571429	0.375	1
2	0.375	0.777778	0.5	0.142857	0.6	0.285714	0.666667	1.07692	0.571429	0.666667	0.8	1	0	0.285714	0.4	0.25	0.888889	1.28571	1	1.07143	0.285714	0	0.571429	1.375	0.3
1	1.25	1.44444	0.75	0.785714	0.8	1.14286	0.777778	1.07692	1	1.33333	1.2	0.666667	1	1	1.6	1.08333	1.33333	1.14286	1.7	0.928571	1	1	1.57143	1.5	1.3
1	1	1.22222	0.75	0.428571	0.7	0.785714	0.777778	1.07692	1.42857	0.833333	1.2	1	0.166667	0.714286	0.8	0.833333	1.11111	1.14286	1.1	1.21429	1	0.75	1.57143	0.75	1
1	1.125	1.22222	1	0.928571	1.3	0.857143	0.777778	1.07692	1	1.16667	1.3	0.833333	1.16667	0.714286	1	0.75	1.22222	1.57143	1.4	1.21429	1	1.5	1	1	1.9
2	0.875	0.222222	0.5	0.285714	0	0.0714286	0.777778	0.615385	0.285714	0.333333	0.3	0.5	1	0.714286	0.4	0	0.555556	1	0.3	1.42857	0.428571	0.25	0.428571	0.25	1.5
1	0.625	0.444444	0	0	0.3	0.142857	0.555556	1.15385	0.857143	0.166667	0.4	0.333333	0.333333	0	0.2	0.5	1	1.28571	1	1.35714	0.428571	0	0.571429	0.5	1
1	0.5	0.111111	0.75	0.357143	0.7	0.0714286	0.666667	0.384615	1.28571	0.166667	0.9	1	0	0.285714	0.4	0.333333	0.222222	1	0.4	0.857143	0.428571	0.25	0.428571	0.25	0.3
1	0.75	0.555556	0.25	0.285714	0.2	0.0714286	0	0	0.285714	0.166667	0.9	0.333333	0.166667	0	0.2	0	0.444444	0	0.6	0.928571	0.142857	0.5	0.571429	0	0.4
2	0.125	0.777778	1.75	0.357143	0.5	0.357143	0.222222	0.153846	1	1.33333	0.8	1.33333	0	0.285714	0.4	0.25	0.111111	0.428571	0.3	1.28571	0.285714	0.5	1	0.125	0.6
1	0.125	1.11111	0.25	0	0.1	0.214286	0.222222	0.0769231	1.28571	0	0.1	0	0.166667	0	0.2	0.583333	0.666667	0.285714	1.2	0.928571	1.28571	1.25	0.285714	1.875	0.5
2	0.875	0.777778	1	0.714286	0.9	0.857143	1.22222	0.769231	1	0.833333	0.9	0.833333	1.16667	0.857143	1.4	1.16667	1.11111	2	1.2	0.857143	1	1.75	1	1.125	0.8
1	0.625	0.888889	0	0.0714286	0.2	0.785714	0.777778	0.384615	0.857143	0	0.5	0.833333	0.833333	0.142857	0	0	0.333333	0.571429	0.4	1.07143	1.14286	0.5	1	0	1.1
2	0.25	0.666667	0	0	0	0.5	0.333333	0.384615	2	0.5	1.3	0.166667	2.66667	0.142857	0	0.583333	0.777778	1	1.1	0.285714	0	1.25	0.714286	0.625	0.9
2	1.125	2.11111	0.75	0.0714286	0.7	0.5	1.22222	0.153846	1	0.5	0.7	1	1.83333	0.571429	0.6	0.0833333	0.777778	0.714286	0.7	0.642857	0.857143	0.75	0.857143	0.125	1.6
1	0.25	0.333333	0	0.0714286	0.1	0.214286	0.222222	0.153846	0.428571	0	0.7	0.166667	1.16667	0	0.8	0	0.111111	1.14286	0.2	0.785714	0.142857	0.25	0.571429	0	0.4
2	0.625	0.333333	0	0.5	0.5	0	0.222222	0	0.714286	0.5	0.6	0.333333	1.33333	0.285714	0.8	0.0833333	0	0.285714	0.5	0.785714	0	0.25	0.285714	0	1.1
1	0.5	0.555556	0.125	0.428571	0.1	0.214286	0.222222	0.0769231	0.142857	0.666667	0.3	0.333333	0.666667	0	0.2	0	0	0.285714	0.6	1.07143	0.571429	0	0.857143	0.25	0.8
1	0.25	0.666667	0.875	0.214286	0	0.357143	0.222222	0.153846	0.571429	0.333333	0.5	0.166667	1.5	0.142857	0.4	0.333333	0.222222	0.714286	0	1.78571	0	0	0.714286	0.375	0.4
2	0.75	2.22222	0.5	0.0714286	0.6	0.571429	0.444444	0.0769231	1.57143	0.833333	0.8	0.333333	0	0	1	0.166667	0.444444	1.57143	0.5	1.21429	1.14286	0.75	1.14286	0.5	0.8
1	0.25	0.333333	0.125	0.142857	0.3	0.0714286	0.222222	0.384615	1	0.833333	0.8	0.666667	0.166667	0	0	0.166667	0.555556	0	1.6	1.78571	0.428571	0	1.14286	0.875	0
2	0.25	0.777778	0	0.214286	0.4	0.0714286	0.555556	0.153846	0.571429	0.333333	0.3	0.166667	0	0	0.6	0.333333	0.444444	0.142857	0.5	1.14286	0.285714	1	0.571429	0.125	0.2
2	0.25	0.333333	0	0.0714286	0.1	0.0714286	0.111111	0.0769231	0.571429	0.666667	0.3	0.166667	0.833333	0	0.4	0.0833333	0.333333	0.857143	0.3	0.857143	0	0	0.714286	0.25	1.7
2	0.625	0.888889	0.125	0	0	0.142857	0.666667	0	0.857143	0.166667	0.1	0.5	0.5	0.142857	0.2	0.416667	0.111111	0.857143	0.4	0.142857	0.285714	1.25	0.571429	0.375	1.6
1	0.125	1.22222	1.25	0.0714286	0.1	0.357143	1.77778	0.615385	1	0.666667	0.6	1.16667	0	0.285714	0.6	0.5	0.444444	0.285714	1	1.78571	1.14286	0.5	1.42857	1.625	0
2	0.5	0.333333	0.125	0.0714286	0	0.0714286	0.444444	0	0.857143	0.333333	0.5	0.166667	0	0.285714	0	0.0833333	0.111111	0.571429	0.3	1.07143	0	0.25	0.142857	0.5	0.4
2	0.375	0.777778	0.125	0.214286	0	0.0714286	0.333333	0.230769	0.428571	0.833333	0.2	0	0	0	0.2	0.25	0.222222	0.571429	0.2	1	0.571429	0.5	0.428571	0.125	0.2
1	0.125	0.555556	0.25	0.0714286	0.3	0.142857	0	0	0.142857	0.5	0.4	0.166667	0	0	1	0.166667	0.111111	0.285714	0.8	1	0	0.25	0.142857	0.5	0.3
2	0	0.333333	0.25	0	0.1	0	0	0	1.14286	1.16667	0.4	0	0	0	0.4	0	0	0.571429	0.7	0.285714	0.142857	0.5	0.142857	0.5	0.7
1	0.625	0.333333	1.125	0.357143	0.2	0.0714286	0.222222	0.384615	0.714286	0.166667	0.4	0.666667	0	0.142857	0.4	0.333333	0.555556	1	0.3	1.14286	0.714286	0.5	0.428571	0.125	0.6
2	1	1.77778	0.75	0.785714	0.8	1.14286	1	0.461538	1.28571	0.166667	1.4	1	0.833333	1.14286	1	0.333333	1	0.857143	0.9	0.928571	0.714286	1	1.14286	0.25	1.1
2	1.25	1.88889	1.625	0.785714	1.2	0.857143	1	0.846154	1.57143	1.33333	1.5	1	0.833333	0.714286	1	0.666667	1.44444	1.57143	1.5	1.21429	1.57143	1	1	0.125	1
1	0.125	1.11111	0.75	0.0714286	0.9	0.0714286	0.666667	0.153846	1.28571	0.166667	1.2	0.833333	0	0	0.2	0.416667	0.444444	0.571429	0.6	1.21429	0	1	0.428571	0.25	0.2
2	1.125	2	1.25	0.571429	0.9	0.5	0.333333	1.23077	1.14286	1	0.9	0.333333	0.833333	0.285714	1.6	0.5	0.222222	0.571429	1.4	0.428571	1	1	0.571429	0.625	0.1
2	0.375	0.333333	0.75	0.0714286	0	0.0714286	0.333333	0.0769231	0.714286	1.5	0.1	0.166667	0.166667	0.142857	0	0.25	0.333333	0.285714	1.6	0.642857	1.28571	0.75	0.714286	0.625	0.1
1	0.75	0.555556	0.125	0.5	0.3	0.0714286	0.444444	0.0769231	0.285714	1.16667	0.6	0.166667	0	0	1.2	0.25	0.222222	1.42857	0.8	1.57143	0	0.5	0.571429	0	0.2
2	0.375	0	0.75	0	0	0.142857	0.222222	0	0.571429	0.333333	0.4	1	0	0	0	0	0	0	0.4	0.642857	0.714286	0.25	0.571429	0	0
2	0.375	0.666667	0.5	0.285714	0.1	0.428571	0.222222	0	0.714286	0	0.3	1.16667	0.166667	0.285714	0.6	0.416667	1	0.857143	1.8	1.07143	0.571429	1.25	0.285714	0	0.5
2	0.25	1.77778	0	0	0.3	0.214286	0.111111	0	1	0.666667	0.9	0	0.5	0.428571	0.2	0.166667	0.888889	0.142857	1.4	0.928571	0	0.5	0.142857	0	1
1	0.375	0.666667	0.75	0.357143	0.7	0.285714	0.777778	0.384615	0.428571	0.666667	0.3	0.666667	0	0.285714	0.6	0.5	0.555556	0.714286	0.4	0.714286	0.285714	0.5	1.14286	0.5	0.7
1	0.5	0	0.125	0.0714286	0	0	0.333333	1.84615	0.428571	1	0.2	0.333333	0	0.142857	0	0.0833333	1	1	0.6	1.57143	0.714286	1.5	0.428571	1	1.4
1	0.25	0.444444	0.375	0.0714286	0.6	0.285714	0.222222	0.0769231	0.857143	0.666667	0.6	0.5	0	0	0.6	0.0833333	0.666667	0	0.7	0.357143	0.714286	1.75	0.428571	0	0.2
2	1.125	1.33333	0	0.571429	0.6	0.285714	0.333333	0.0769231	2	1.5	1.6	0.166667	0.333333	0	0.2	0	0.666667	0.857143	1.7	1	0.285714	0.25	0.857143	0.125	0.9
1	1.125	2	1.125	1.21429	1.4	1.07143	1.44444	1	1.85714	1.5	1.5	1.5	1.16667	1.28571	1.2	1.25	1.44444	1.28571	1.8	1.35714	1.57143	1	1.57143	1.375	1.2
2	0.25	0.777778	0.375	0	0	0.5	0.666667	1.07692	1.85714	0.666667	0.3	1.5	0.5	0.857143	0	0.25	0.555556	0	0.4	1.28571	1.14286	1	1.14286	0	0.5
2	0.5	0.555556	0	0.0714286	0.2	0.285714	0	0.307692	0.428571	0.666667	0.6	0.166667	1.66667	0.142857	0	0.25	0.333333	1.28571	1	0.571429	0	0	1	0.75	1.7
2	1.25	2.22222	0.375	0	0.1	0.357143	1.33333	0.153846	1.42857	0.666667	0.6	0	0.166667	0.142857	0	0.0833333	0.333333	1	2.3	0.857143	1.42857	0.5	1.28571	0.25	0.6
2	0.625	1	0	0.5	0.3	0.142857	1.11111	1.46154	0.571429	0.5	0.8	1	0.666667	0.571429	0.4	0.5	0	1.42857	0.2	0.714286	0	0	0.428571	0.5	1.1
1	0.25	0.666667	0.75	0	0.3	0.571429	0.444444	0	1.14286	1.16667	0.3	0	1.16667	0	1	0.25	0.555556	0.571429	1.5	0.857143	0.571429	0	1	0.5	0.6
2	1.5	2	0	0.214286	0.2	0.5	1	0.153846	1.14286	0	0.5	1.83333	0.333333	0.285714	0	0.5	0.555556	0.571429	0.4	0.857143	0.857143	0	0.857143	0.375	0.7
1	0.375	0.888889	1.5	0.5	0.8	0.142857	0.888889	1.07692	0.857143	1.33333	1.1	0.833333	0.833333	0.571429	1	0.416667	1.33333	1.14286	1.2	1.35714	1	1.25	0.571429	0.5	1.3
1	1.5	1.66667	0	0.0714286	0.1	1.28571	1	0.538462	1.28571	0.166667	1.1	1	0.166667	0.285714	0.2	0	1.11111	1.14286	0.7	1	0.428571	2	1.28571	0.25	1.2
2	0.375	1.66667	0.5	0.0714286	0.1	0.428571	0	0.0769231	0.857143	0.833333	0.2	0.5	0.333333	0.714286	0.6	0.333333	0.444444	1.14286	0.5	1	0.142857	0.25	0.571429	0.375	0.6
1	0.75	0.333333	0	0.428571	0.4	0	0.444444	0.0769231	0.285714	0.5	0.6	0.833333	1.16667	0.571429	0.6	0.0833333	0.333333	0.142857	0.6	1.5	0.428571	0	0.714286	0.375	1.5
2	0.5	0.555556	0	0.142857	0.3	0.0714286	0.777778	0.384615	1	0.333333	0.4	0.166667	0.166667	0.142857	0.6	0.0833333	0.666667	1.42857	0.7	1	0.285714	0.5	0.428571	0	1.3
2	1.625	1.88889	1.125	0.0714286	0.5	0.5	1.33333	0.230769	2	0.833333	1.6	1	0.666667	1	1	0.0833333	1	0.142857	1.5	0.785714	0	0.5	0.142857	0.375	0.5
1	1.25	0.777778	0.25	0.5	0.8	0.5	0.777778	0.153846	0.285714	0.833333	0.5	0.666667	0.333333	0.857143	1	0.25	0.444444	1.42857	0.1	1.42857	1.42857	1.25	0.571429	0.5	1.3
1	0.75	1	1.625	0.428571	1.2	0.428571	1.33333	1.07692	0.857143	0.666667	1	1.16667	0.333333	0.857143	1	0.333333	1.44444	1.85714	1.2	1.64286	0.142857	1.75	0.714286	0.25	0.5
2	0.875	1.55556	0.125	0.142857	0.1	0.642857	1.55556	0.0769231	1.14286	0.5	0.5	0	0.166667	0.285714	0.2	1	0.555556	0.428571	0.2	1.21429	0.142857	0.5	1.14286	0.5	0.8
2	0.375	0.666667	0.375	0.0714286	0.8	0.285714	0	1	1.14286	1	0.4	0.333333	1.33333	0.142857	1.6	0.416667	1.22222	0.857143	2.2	1.85714	0.857143	1.75	1.14286	2.125	0.9
1	0.375	0.888889	1.125	0.142857	0.5	0.0714286	0.222222	0.307692	1	0.333333	0.5	1	0.666667	0.142857	0	0.666667	0.777778	0.571429	0.7	1.21429	1.42857	0.75	0.285714	0.25	0.1
1	1.375	1.66667	1	0.142857	0.2	0.214286	0.777778	1	0.285714	0.833333	0.3	0.333333	1.5	0.142857	0	0.833333	1.77778	1.28571	1.5	0.714286	0.428571	1.75	1.42857	1.25	1.9
2	1	1.11111	0	0.142857	0	0.357143	1.11111	1.15385	1.57143	0.666667	0.4	0.333333	0.166667	0.142857	0.4	0.416667	0.777778	1	0.7	0.785714	0.857143	0.75	1.42857	1.625	1.7
2	0.5	0.333333	0.75	0.142857	0	0.428571	0.111111	0.384615	1.57143	0.666667	0.7	1	0	0	0	0.333333	0.444444	0.142857	0.6	1.64286	0	0	1	0.375	0.3
2	1.75	1.55556	0	0.285714	0.1	0.785714	1	0.538462	0.714286	0	0.5	1	0.166667	0.285714	0	0.0833333	0.444444	1.57143	1.5	0.785714	0	0	1.57143	0.25	1.5
2	1.25	1.77778	1.125	1	1.2	1.5	1.55556	1	1.71429	1.33333	1	1.66667	1.16667	1.14286	1	1.25	1.22222	1.14286	1.1	1.35714	1.71429	2	1.14286	1.125	1.3
2	1.25	1	1	1	1	0.857143	1.33333	1.30769	1.14286	1.16667	1.5	1.33333	1	1.14286	1	1.16667	1.33333	1.28571	1.3	1	1	1	1.42857	1.375	1.9
2	0.125	1.66667	1.125	0.0714286	0	0.357143	1.44444	0	1.14286	0.333333	0.6	0.333333	0	0.285714	0	0	1.11111	0.285714	0.8	1.21429	0.285714	1.5	0.571429	0	0.3
1	1	0.444444	0.125	0.785714	0.9	0.0714286	0.888889	0.846154	0.857143	0.166667	1	0.833333	1.5	1	1.8	0	0.666667	1.28571	1	1.14286	0.142857	0.5	1.14286	0.375	1.4
1	1.125	1.55556	0.75	0.5	0.3	1.35714	1.22222	1	1.14286	0.833333	1.2	1	0.833333	0.857143	0.6	1	1.22222	1.28571	1	1.28571	0.428571	1	1	0.625	1.1
2	0.625	1.11111	0.375	0.285714	0.2	0.214286	0.555556	0.230769	2	0.166667	1.2	1.83333	0.333333	0.142857	0.4	0	0.777778	0.857143	1.1	0.571429	0.571429	0.5	0.857143	0.375	1
1	0.5	0.666667	1.5	0	0.4	0.285714	0.666667	0.153846	1.28571	0.5	0	0	0.333333	0.571429	0.6	0.166667	0.777778	0.428571	1.2	0.785714	1.28571	1	0.571429	0.25	0
2	0.5	1.55556	0.375	0.0714286	0.4	0.5	0	0.0769231	1.28571	1.5	0.8	0.333333	0	0.285714	0.4	0.25	0.444444	0.571429	1.5	1.35714	1.28571	0.75	0.428571	0.875	0.2
2	0.375	1.66667	0.125	0.142857	0.6	0.142857	0.777778	1.30769	1	1	1	0.666667	0	0.142857	1.6	0.666667	0.666667	0.571429	0.3	1.78571	0.714286	0.25	0.714286	0.5	0.1
1	0.25	0.555556	0.75	0.214286	0.2	0.285714	0.222222	1.38462	0.285714	0.833333	0.6	0.166667	1	0	0.8	0.583333	0.777778	1.14286	1.6	1.64286	0.428571	0.75	0.857143	1.5	0.9
2	1	1.66667	0	0.214286	0.2	0.5	2.22222	0.230769	1.57143	0	0.5	0.666667	0	0.714286	0	0.166667	0.222222	1.71429	0.1	0.642857	0	0.75	0.428571	0	0.6
2	0.375	1.88889	0.75	0.0714286	0.1	0.142857	0.777778	0.538462	1.71429	0.666667	0.9	0.333333	0.333333	0.571429	0.4	0.166667	1	0.571429	1.3	1.14286	1	0.25	0.571429	0.25	1
2	0.25	1.44444	1.5	0.428571	0.6	0.285714	0.333333	0.461538	0.857143	0.833333	1	0.833333	0.166667	0.142857	1.2	0.0833333	0.444444	0.714286	1.7	1.5	0.428571	0.75	1.14286	0.125	0.2
2	0.375	1.44444	0.375	0	0.4	0.5	0.666667	0.153846	1	0.166667	0.2	0	0	0.142857	0	0.333333	0.333333	0.571429	1.1	0.785714	0.428571	1.25	0.857143	0.125	0.5
2	0.25	1.33333	0.125	0.0714286	0.1	0.285714	0.888889	0.692308	1.14286	0.5	0.3	1	0.5	0.142857	0.4	0.5	1.22222	0.428571	1.6	1.42857	1.71429	1.5	0.857143	0.25	0.4
1	0.75	0.888889	0.375	0.642857	0.4	0.285714	0.888889	0.923077	0.857143	0.666667	1.1	0.833333	0.333333	0.714286	0.6	0.333333	1.11111	1.71429	1.6	0.714286	1.57143	0.75	0.714286	0.375	1.9
2	0.375	2.22222	0.5	0.0714286	0.1	0.357143	1.77778	0.615385	1.71429	1.16667	0.9	1.33333	0.166667	0.142857	0	0.583333	1.22222	1	1.8	0.785714	0.857143	0	1.57143	0.625	0.2
2	0.75	1.33333	1.625	1.57143	1.7	0.857143	1	0.846154	0.857143	1.16667	1.4	0.666667	1.16667	1.28571	0.8	1.58333	1.66667	0.428571	1.6	1.35714	1.57143	0.75	1.42857	1.375	1
1	1.25	0.111111	0.125	0.428571	0	0.285714	0.444444	0.307692	0	0.333333	0	0	0.666667	0	0.2	0.333333	1.11111	2.42857	1.2	1.42857	0.714286	0.25	0.428571	0	1.7
2	0	0.333333	0.625	0	0.2	0.0714286	0.777778	0.923077	1.57143	0.666667	0.3	0.333333	0	0.285714	0.6	0.583333	0.111111	0	0.4	1	0	0.25	0.285714	1.125	0.3
1	0.75	0.555556	0.125	0.642857	0.4	0.571429	1	0.153846	0.571429	0.666667	0.5	0.5	1.16667	0	0.2	0.166667	0.666667	1.14286	1	0.428571	0.142857	1.5	0.714286	0	1.9
1	0.875	0.777778	0.125	0.0714286	0.3	0.142857	2.33333	0.384615	0	0.333333	0.1	1	0.166667	1	0	0.416667	0.444444	1.85714	0	1.42857	0	1	0.142857	0	0.3
2	0.25	0.777778	1.25	0.285714	0.5	0.214286	0.333333	0.153846	1	0.5	0.4	0.5	0	0.285714	0.8	0.0833333	0	0.285714	0.2	0.857143	1.14286	0.5	1	0.375	0.1
2	0.875	2.33333	0.875	0.285714	0.2	0.785714	1.88889	0.230769	1.71429	0	0.7	1.33333	0	0.142857	0	0.25	0.777778	0.571429	1.4	1.71429	1.14286	1.25	1.14286	0.125	0.1
2	0.875	1.66667	0.75	0.285714	0	0.285714	1.22222	0.153846	1.14286	0	0.5	0	0	0	0	0	0.444444	0.571429	1.3	1	1.14286	0.75	0.142857	0	0.5
1	1.625	1.33333	1.25	1.5	1.5	1.5	1.77778	1.46154	1.71429	1.83333	1.7	1.66667	1.83333	1.57143	1	1.5	1.22222	1.28571	1.7	1.35714	1.57143	1.25	1	1.875	1.5
2	0.375	1.77778	1.625	0.285714	0.8	0.0714286	0.555556	0	1.42857	0.666667	1.5	0.333333	0.166667	0.142857	1.4	0	0	0.142857	1	1.35714	0	2	0.142857	0.125	0.1
2	0.625	1.44444	0.5	0.285714	0.2	0.357143	1	1.15385	1.14286	0.333333	0.7	1.16667	1.33333	0.428571	0	0.166667	1	1.57143	1.4	1.28571	0.285714	0.75	1.28571	0.375	1.8
1	0.5	0.777778	0.375	0.0714286	0.8	0.285714	0.444444	1.69231	0.285714	0.833333	0.2	0.166667	0.5	1	0.8	0.333333	0	1	0.6	1.14286	0	0	0.428571	1.875	1.2
1	1	0.444444	0.75	0	0.8	0.428571	1.66667	0.384615	0.142857	0.833333	0.3	0.833333	0.333333	0.428571	1.2	0.25	1.22222	1.42857	1	1.5	0	0.5	0.571429	0.875	0.1
2	0.5	2	0.125	0.357143	0	0.214286	1.11111	0.230769	1	0	0.2	0.166667	1	0.428571	0	0.166667	1.33333	1.42857	2.2	1.28571	0.571429	1	1	0	0.4
2	0.125	0.888889	0.625	0.285714	0.5	0.0714286	0.333333	0.461538	1.28571	1	0.4	0	0	0	0.8	0.666667	0.777778	0.857143	0.7	1.21429	0.285714	0.5	0.571429	1.25	0.4
1	1.375	1.88889	1	0.857143	1.2	0.642857	1.55556	1.15385	1	1	1.2	0	0.833333	1.28571	1.2	0.75	2.11111	1.71429	2.1	1.28571	0.714286	1.5	1.14286	0.75	1
2	0.375	2	0.375	0.142857	0.4	0.214286	0.888889	0.384615	1.71429	1.16667	0.7	0.833333	0.833333	0.142857	0	0.416667	1	1	0.9	1.71429	1.14286	1.25	1.14286	0.875	0.9
1	0.5	0.777778	0	0.714286	0	0.5	0.555556	0.307692	0.571429	0	1.2	1.66667	0.166667	0.714286	0	0.166667	0.555556	1	0.7	1.28571	0.571429	0	1.71429	0.125	0.7
1	0.5	0.222222	0.125	0.642857	0.1	0	0.111111	0.615385	0	2.16667	0.4	0	0.333333	0.142857	1	0	0.444444	2	1.5	0.714286	0.142857	0.25	0.428571	0.75	1.9
1	0.25	0.222222	0.625	0.357143	0.9	0.142857	0.111111	0.153846	0	0.5	0.1	0	0.333333	0.285714	0.8	0	0.111111	0.714286	0.6	0.714286	0.285714	0.5	0.571429	0.25	1.1
2	1.5	1.55556	0.5	0.571429	0.8	1.28571	1.22222	1	1.71429	0.166667	1.4	1.16667	0.5	1	0.2	0.166667	1.33333	1	0.9	0.928571	1	2	1.28571	0	1.6
1	1.75	1.55556	1	1.42857	1.1	1.42857	1.11111	1.46154	1.42857	1.16667	1.2	1.33333	1.33333	1	0.8	1.08333	1	1.57143	1	1.57143	1.57143	1	1.42857	1.125	1.4
1	0.875	1.22222	0	0.5	0.5	0.285714	0.444444	0	0.571429	0.166667	0.3	0	1.33333	0	0.2	0.25	0.777778	1.42857	1.6	0.642857	1.42857	0.25	0.285714	0.125	2
2	1	1.33333	0.25	0.357143	0.3	0.428571	1.22222	0.230769	1.28571	0.333333	0.7	0.833333	0.333333	0.285714	0.2	0.5	1.44444	1	1.6	1.28571	1.28571	0.5	1	0.625	0.6
1	0.5	1.11111	0.375	0.428571	0.7	0.214286	0.666667	1.30769	1	1.16667	1	1	0.5	0.285714	0.4	0.583333	1	1	1	0.928571	0.571429	1.25	1.28571	1.125	0.8
2	0.375	1.44444	0.75	0.785714	0.3	0.571429	1	0.153846	0.571429	0.666667	0.6	0	1.5	0.285714	1	0.666667	0.888889	0.285714	1.5	0.571429	0.428571	1.5	2.14286	0.625	0.7
2	0.375	0.888889	0.625	0.0714286	0	0.357143	0.444444	0	0.714286	0.666667	0.3	0	0.166667	0.285714	0.4	0.166667	0.555556	0.571429	1	0.642857	1	1.25	0.428571	0.125	0.4
1	1.5	1.33333	1.125	0.357143	0.9	0.571429	0.777778	1.46154	0.714286	1.5	0.4	0	1.5	0.857143	1.8	0.5	1.11111	1.14286	1.2	0.5	0	1	1.42857	1.25	1.4
1	0.625	0.777778	1.25	0	0.4	0.0714286	0.777778	0.153846	0.285714	0.333333	0.2	1.16667	0.5	0.428571	1	0.416667	0.666667	0.571429	0.8	1.07143	0.714286	1.75	0.714286	0.25	0.5
2	0.5	0.333333	0.375	0.0714286	0.1	0.142857	0.444444	0	0.428571	0.833333	0	0	0.166667	0.142857	0.4	0.166667	0.666667	0.285714	0.5	1	0.285714	1	0.857143	0.125	0.5
1	1	1.11111	0.75	0.357143	1	0.714286	0.555556	0.461538	0.428571	0.833333	1.1	0.333333	0.5	1	0.6	0.5	0.555556	0.714286	0.9	1.21429	0.857143	1	1	1.25	0.8
1	0.75	0.444444	0.125	0.5	0.3	0.0714286	0.444444	0.153846	0.428571	0.5	0.7	0.333333	0	0.285714	0.4	0.333333	0.777778	1.14286	1.5	1.07143	0.428571	0.5	0.857143	0.5	0.7
1	0.5	0.555556	0.25	0.0714286	0.2	0.214286	0.666667	0	0.285714	0.666667	0.5	0.5	1.5	0.285714	1	0.0833333	0.333333	1.71429	0.9	1.21429	0.285714	0.5	0.428571	0.25	1.5
2	0.375	0.888889	0.125	0.142857	0.4	0	0.777778	0	1.28571	0.666667	0.5	0.5	0.333333	0.428571	0.2	0.166667	1	1.14286	1.2	0.928571	0.714286	0.75	0.428571	0.75	0.6
1	1.25	0.333333	0	0.285714	0.3	0.0714286	0.555556	1.23077	0	1.5	0.2	0	0.833333	0.142857	0.6	0.166667	1	2.28571	1	0.357143	0.714286	0	0.571429	0.5	2
2	1.375	1.44444	1	0.357143	0.1	0.785714	1.33333	0.538462	1.57143	0.333333	0.6	0.666667	0.166667	0.714286	0.6	0.416667	0.888889	1.28571	0.3	0.714286	1.71429	1.25	1.28571	1.25	1.3
2	0.75	0.333333	1.5	0.642857	0.7	0.357143	0.888889	0.692308	1.28571	1.33333	0.3	1.33333	0.666667	0.285714	1.2	0.833333	1	1.28571	1.3	1.64286	0.285714	1.75	0.857143	0.75	1.2
2	0.625	0.333333	1.25	0.142857	0.7	0.214286	0.555556	0.230769	0.428571	1.16667	0.9	0.333333	1	0.142857	0.8	0.5	1.55556	1.42857	2.2	1.78571	0	0	0.857143	0.75	1.2
2	0.5	0.777778	0	0.142857	0.8	0.0714286	0.888889	0	1	0.666667	0.7	1.66667	0.833333	0.571429	1.2	0.166667	0.666667	1.42857	0.6	1.07143	0.285714	0.75	0.285714	0.375	0
1	1.5	1.77778	0.875	0.285714	1	1.42857	0.444444	0.461538	1.57143	0.5	1.4	1.16667	0.833333	0.714286	0.8	0.333333	0.666667	1.85714	0.3	1.14286	1.14286	1.5	1.85714	0.25	1
2	0.875	1.88889	0.375	0.142857	0.5	0.857143	0.888889	0.307692	1.57143	1.33333	0.8	0.333333	0.833333	0.285714	1	0.25	1.22222	1.42857	1.4	0.571429	1.28571	1.25	0.857143	0.75	0.6
2	0.625	0.666667	0.125	0.285714	0.3	0.357143	1.11111	0.307692	1.28571	0.666667	0.7	0.166667	0.5	0.428571	0.2	1	0.888889	1.28571	1	0.928571	0.285714	0.25	0.285714	1.125	0.6
2	0.625	1.44444	0.375	0.0714286	0.4	0.357143	1.44444	0.0769231	1.14286	1.33333	0.5	0.333333	0.166667	0.714286	0.4	0.75	0.888889	0.857143	1	0.928571	1.28571	1.5	1.14286	0.625	0.9
1	0.75	1	0.375	0.428571	0.7	0.142857	0.444444	0.769231	0.428571	0.666667	0.6	0.333333	0.333333	0.714286	1	0	0.888889	0.571429	1.8	1.85714	0	0.5	0.714286	0.625	0.6
2	0.125	1.44444	0.125	0.0714286	0	0.142857	0.888889	0.0769231	2	1.16667	1.4	0.5	1.83333	0	1.2	0.416667	0.666667	0.571429	1.1	0.571429	0.428571	0.75	0.714286	0.25	1.8
2	0.125	0.666667	1.25	0.357143	0.9	0	0.666667	0.538462	0.857143	1.16667	1.2	0.833333	1.66667	0.142857	1.8	0.416667	0.666667	0.857143	1.3	0.714286	0	0	0.428571	0	1.8
1	0.5	0.666667	0.25	0.142857	0.1	0	0.666667	0.769231	0.142857	1.33333	0.3	0.166667	0.666667	0	1	0.333333	0.777778	2	1.8	1.57143	0.857143	0.25	0.571429	0.875	0.7
2	0.875	1.44444	0.125	0.357143	0.5	0.214286	0.555556	0.538462	0.571429	1	1.6	0.333333	0	0.428571	0.2	0.25	1.44444	1	1.9	0.928571	1.71429	0.25	0.714286	0.125	1.2
1	1.375	0.444444	0	0.214286	0.3	0.285714	1.88889	0.153846	0.285714	0.5	0.3	0	0.333333	0.285714	1	0.0833333	0.222222	2	1.1	0.5	0.285714	2	0.142857	0	1.1
1	0.125	0.555556	0.5	0.428571	0.7	0	0.444444	0	0.714286	0.833333	0.7	0.5	0	0	2	0.166667	0.666667	1	1.5	0.642857	0	1	0.857143	0.375	1.1
1	1	0.777778	0	0.214286	0.2	0.0714286	1.33333	0.230769	0.714286	0.5	0.6	0	0.833333	0.142857	0.4	0.416667	1	1.28571	0.7	0.428571	0.285714	0	0.857143	0.75	1.1
1	1.25	1	1.25	1.14286	0.8	0.785714	1.11111	1.07692	1.14286	1.5	1.4	1.33333	0.5	1	1.2	1.33333	1.11111	1.57143	1.1	1.85714	1.28571	1.5	1.28571	1.625	1.2
1	1.125	1.44444	0	0.357143	0.6	0.5	0.333333	0.923077	0.142857	0.666667	0.8	0	0	0.285714	0.4	0.166667	1.22222	2.14286	1.5	1.42857	0.285714	0.25	0.714286	0.5	1.3
1	1	1.88889	1.75	0.785714	1.2	0.428571	1	1	1.28571	1.16667	0.5	0.833333	0.166667	1	0	0.416667	1.11111	1	1.6	1.28571	0.571429	1	1.14286	0.5	1
1	0.625	0.333333	1.25	0.428571	0.1	0.0714286	0.666667	0.0769231	0.285714	1.33333	0.4	0.166667	1	0.285714	0.2	0	0.555556	0.857143	0.9	1	0.285714	0.25	0.571429	0.25	0.6
1	0.375	0.111111	0.625	0.285714	0.2	0	0	0	0.428571	0.666667	0.3	0	0.666667	0.142857	1.2	0	0.444444	1.28571	1.5	1.21429	0.285714	0.75	0.142857	0.25	1.5
2	0.125	0.444444	0.5	0.214286	0.2	0	0.888889	0.0769231	0.714286	0.833333	1.1	0.833333	0.833333	0.142857	0.8	0.25	1.22222	0.714286	0.9	1.85714	0.285714	0	0.571429	0.75	0.4
2	1.125	1.66667	0.375	0.142857	0.3	0.428571	0.333333	0	1.57143	0.666667	0.8	0.333333	1.33333	0.142857	0.2	0.25	1	0.571429	1.4	0.571429	0.857143	0.25	0.857143	0	2
2	2.25	1.11111	0	0.0714286	0.1	1.57143	0.333333	2	0.142857	0.333333	0.2	0	1.33333	0.428571	0	0.416667	0.333333	2.28571	0.3	0	1.28571	2	1.71429	1	1.5
2	0.625	1	0	0.428571	0.2	0.214286	0.555556	0.0769231	0.428571	0.5	0.9	0.333333	0.833333	0.714286	0.6	0	1.66667	0.714286	1.5	0.857143	0.571429	0.25	1.28571	0.25	0.8
1	0.875	0.333333	0.25	0.214286	0.2	0	0.777778	0.230769	0.428571	0.333333	0.6	0.666667	0.166667	0.285714	0.2	0.25	0.666667	0.714286	0.8	0.928571	0.285714	0.75	0.428571	0.375	0.7
2	0.25	0.111111	0.125	0.0714286	0.3	0.142857	0.333333	1	1.14286	1	0.7	0.833333	0.333333	0.142857	0.4	0.0833333	0.555556	1.14286	1.2	0.928571	0	0	0.142857	1.875	1.3
1	0.875	1.66667	1	0.714286	0.7	0.5	1.55556	0.923077	1.57143	1.16667	1.2	1.33333	0.666667	0.714286	1.2	0.833333	1.44444	1.42857	1.4	1.57143	1	1.25	0.857143	0.875	1.1
1	1.75	1.66667	1.5	1.07143	1.6	0.571429	0.666667	2.15385	1.28571	0.833333	1.4	1.5	0.5	0.857143	2	0.5	0.666667	0.857143	0.7	1.57143	1	0.5	1.14286	1	0.3
1	0.375	1.33333	1.25	0.428571	0.8	0	1.22222	0.153846	0.428571	1	0.3	0.5	0.666667	0.714286	0.6	0.25	0.888889	0.428571	1.1	1	1	1.75	1	0	0.4
2	0.125	0.222222	0.125	0.571429	0.8	0	1	0.0769231	1.28571	1.16667	0.3	1	0.166667	0.285714	1.6	0.25	0.444444	1	0.8	1.35714	0	0.25	0.428571	0.125	0.9
1	1.375	0.555556	0.625	0.642857	0.8	0.285714	0.777778	1	0.857143	0.666667	1.4	0.666667	1.33333	0.714286	1	0.583333	0.777778	1.71429	1.6	1	0.142857	1.25	0.857143	1	1.7
2	1.625	2.22222	0	0.285714	0.2	1.57143	1.66667	0.769231	0	0.666667	0.6	1.16667	0.333333	0.142857	0	0.833333	0.777778	2.71429	0.7	1.14286	0.285714	1.75	1.57143	0.125	2
2	1.125	0.888889	0.875	1	1.2	0.642857	1.33333	1.38462	1.28571	1.33333	1.1	1.16667	0.333333	0.571429	1.6	1.5	1.44444	1	1.7	1.14286	1.28571	1.25	1.57143	1.25	1.1
1	1	1.11111	1.375	1.71429	1.2	0.5	1	1.53846	1.28571	1.83333	1.6	1	1.33333	0.714286	1.6	1.25	1.55556	2	1.9	1.71429	0.714286	1	1.42857	1.625	1.9
2	0.875	1.22222	0.875	0.285714	0.1	0.214286	0.444444	0	1.85714	0.666667	0.3	0.833333	0.333333	0.142857	0.2	0.333333	0.777778	0.142857	2	0.714286	0.428571	0.25	0.428571	0.375	1.3
2	1	1.55556	0.375	0.928571	0.8	0.285714	1.77778	0.846154	1.57143	0.5	1.5	1.5	0.5	1.28571	1	0.416667	1.55556	1.42857	1.1	0.857143	1	1	1	0.875	1.8
1	0.5	1.44444	2.25	0.5	1	0.357143	0.666667	1.69231	1	1.33333	1.3	0.166667	0.333333	0.285714	0.6	0.416667	1.55556	0.428571	1.2	1.78571	0	0	0.857143	0.75	1.6
2	0.625	1.77778	1.5	0.214286	0.6	0.714286	0.888889	1.30769	1.71429	0.333333	0.8	1.16667	0.166667	0.428571	0.4	0.416667	1	1.28571	1.6	0.571429	0.571429	0.75	0.714286	0.375	0.6
1	1.375	1.33333	0.75	0.785714	0.6	0.642857	1	1.15385	1.14286	1.33333	0.9	0.833333	0.166667	0.428571	0.6	0.75	0.777778	0.428571	1.3	1.28571	1	0.5	0.571429	0.75	0.5
1	0.5	0.777778	0.375	0.357143	0.7	0.142857	1.22222	0.153846	1.14286	0.833333	0.7	1.66667	0	0.714286	1	0.583333	1.33333	1	1.1	1.5	0.857143	1.25	0.857143	0.125	0.7
1	0.75	1.11111	1.75	0.214286	0.6	0.357143	2	2.07692	1.57143	0.833333	0.7	1.33333	0.166667	0.285714	1.2	0.916667	1.11111	1.14286	1.4	1.07143	1	2	1	1.625	0.3
1	0.875	0.777778	0.125	0.0714286	0.1	0.928571	0.666667	0.923077	0.714286	0	0.9	0.166667	2	0.142857	0	0.416667	0.777778	1.57143	0.9	0.571429	0.428571	0.25	0.857143	1.125	2.1
1	1.25	1.33333	0	0.142857	0.2	0.428571	1.33333	3	0.857143	0.833333	0.8	0	0.833333	0.142857	0	0.416667	0.555556	1.71429	2.1	0.357143	0.428571	0	2.42857	1.125	1.5
1	0.125	0.666667	1.5	0.0714286	0.2	0.214286	0.888889	0.230769	1.28571	1	0.6	0.333333	0	0.428571	0.4	0.583333	0.888889	0.428571	0.8	1	0.857143	1.75	0.285714	0.5	0.2
1	1.375	1.77778	0.75	1.5	1.8	0.642857	0.444444	0.615385	1.42857	1.66667	1.5	1.16667	2.5	1.42857	1.8	0.166667	1	1.57143	1.4	1.14286	0.857143	0.5	1.85714	0.875	2.8
2	1.125	1.77778	0.375	0.5	0.5	0.285714	0.555556	0.384615	2	1.16667	1.1	0.833333	1.33333	0.428571	1	0.416667	1.22222	1.57143	1.7	0.571429	0.571429	0	1.42857	0.375	0.9
2	1.25	1.88889	0.875	1.14286	1.1	1.42857	1.77778	1.15385	1.42857	1.66667	1	1.5	0.333333	1.14286	1.6	1.83333	1.66667	1.42857	1.7	1.14286	1.57143	2	1.42857	1.125	1.6
2	0.25	2	0.5	0.357143	1.5	0.285714	1.44444	0.769231	1.85714	1.5	1.7	1.66667	1.33333	0.285714	2.4	0.833333	1.22222	0.857143	1.6	1.07143	0.571429	0.25	0.857143	1.625	1.4
1	0.375	0.555556	0.25	0.214286	0.4	0.142857	0.222222	0.307692	1	0.5	0.7	0.666667	0.166667	0	0.8	0.333333	1.11111	1.14286	1.5	1.07143	1.14286	0.75	0.285714	0.625	0.6
2	1.125	1.66667	0.125	0	0.6	1.07143	0.444444	0.0769231	1.28571	0.833333	0.6	0.833333	0.333333	0.428571	0.4	0.166667	1.44444	0.428571	1.7	0.857143	1.57143	0	1.14286	0.5	0.3
1	0.875	0.777778	0	0.214286	0.3	0	0.111111	0.538462	0	1.66667	0.6	0.5	0.833333	0	0.4	0.25	0.333333	2.14286	1.3	0.928571	0	1.5	0.142857	0.75	2.3
1	0.875	0.444444	2	0.285714	0.8	0.642857	0	0.769231	0.428571	2	0.3	1.66667	0	0.285714	2	0.333333	1.22222	1.14286	1.5	1.71429	0.285714	1.75	0.285714	0.375	0.1
2	0.375	1	1.75	0.214286	0.8	0.5	0.777778	1.69231	1.85714	1.16667	0.7	1.33333	0.666667	0.428571	1.2	0.583333	1.33333	1	1.7	1.21429	0.428571	0.75	1	1.625	0.8
2	0.875	0.444444	0.125	0.428571	0.1	0.0714286	0	0.0769231	0	0.666667	0.6	0	1.16667	0.142857	0	0.0833333	0.666667	1.28571	1.2	0.928571	0.428571	0.75	1	0	1.5
1	0.5	1.77778	1.5	0.5	0.8	0.357143	1	0.769231	1.57143	1.16667	0.7	1.16667	0.666667	0.571429	1.4	0.583333	1.33333	1.14286	1.9	0.928571	0.571429	2	1.28571	1.25	1.2
1	0.375	2	1.375	0.857143	0.1	0.214286	0.888889	0.384615	1.14286	0.5	1.3	1.5	0.833333	0.571429	0.4	0.416667	1.33333	0.714286	1.1	1.28571	1.28571	1.25	1.42857	1	0.6
1	1.125	1.66667	1.5	1.28571	1.6	1.57143	1.33333	1.15385	1.42857	1.5	1.4	1.5	1	1.28571	1.4	1.33333	1.44444	1.42857	1.5	1.64286	1.71429	1.25	1.57143	1.625	1.7
2	1.125	1	0.125	0.5	0	0.571429	0.777778	0.153846	1	1	0.7	0.666667	1.33333	0	0.4	0.25	0.222222	0.857143	0.4	1.14286	0.714286	1	1.28571	0.25	1.5
2	0.75	2	0	0.214286	0.4	0.214286	1	1.61538	0.428571	0.666667	0.4	0	0.333333	0	0.2	0.5	0.666667	0.857143	1.3	0.571429	0.142857	1.25	0.428571	1	1.4
2	1.625	1.55556	0	0.428571	0.4	1	0.888889	1	1	0.5	1	0	0.333333	0	0	0.5	1.77778	1.14286	1.8	0.285714	0.285714	0.25	0.571429	0.375	1.9
2	0.875	0.666667	0	0.714286	1.1	0.214286	0.888889	0.846154	0.285714	1.5	1.1	0	0	0.285714	1	0.416667	0.666667	2.28571	0.4	1.07143	0	0.75	1.42857	0	1.5
2	1.75	1	1.375	1.78571	1.2	1.14286	1.55556	1.69231	0.428571	1.5	1.7	0.833333	0.5	1.57143	1.2	1.58333	1.77778	2	1.3	1.78571	1.14286	0.75	1.71429	1	1.4
2	0.875	1.55556	0.25	0.142857	0.8	0.428571	1.33333	0.307692	0.571429	0.333333	1.1	1.5	0.5	0.428571	0	0.25	1.11111	1.85714	1.1	0.428571	0.714286	1.5	0.857143	0.125	1.9
1	1.25	1.22222	1.375	1.21429	1.3	1.07143	1.33333	1.30769	1.42857	1.5	1.6	0.666667	1.16667	1.42857	1.4	1.58333	1.33333	1	1.5	1.42857	1.42857	1.5	1.57143	1.5	1.5
1	1.125	1.22222	0.25	0.428571	0.1	0.642857	0.666667	1	0.428571	1	0.6	0.333333	0.5	0.285714	0.4	0.333333	0.555556	1	0.9	1.28571	0.142857	0.75	0.714286	0.375	0.7
2	1.625	0.666667	0.5	0	0.3	0.5	2.22222	0.230769	0.571429	0.666667	1.1	1	0	1	0.2	0.0833333	0.555556	0.857143	1.5	1.71429	1	2	0.571429	0	0.4
2	1.125	1	0.75	0.214286	1.6	1.21429	0.555556	0.461538	1.71429	0	0.9	0	2.33333	0.142857	1.4	0.666667	0.444444	0	0.7	0.5	0.142857	2	1.28571	0.125	0.3
2	1.375	1.88889	0.75	0.142857	0.8	1.07143	2.11111	1.61538	1.85714	0.666667	1	1.16667	2.5	1.14286	0.6	0.833333	1.66667	1.57143	1.1	0.5	0.714286	1.75	1.28571	0.25	1.6
2	1.25	2.33333	1.25	0.928571	1.3	1.35714	1.66667	1.23077	1.85714	1	1.4	1.5	1	1.14286	1.2	1.25	1.66667	1.57143	1.7	1.28571	1.71429	1.75	1.14286	1.25	1.4
1	0.625	1.11111	0.125	0.642857	0.9	0.142857	0.333333	0.615385	0.571429	1.33333	0.7	1	0.833333	0.428571	0.6	0.5	0.888889	1.57143	1.1	1.21429	0	1.25	1.14286	0.375	2.3
2	1.125	1.11111	0.875	0.428571	0.3	0.714286	0.666667	0.307692	1	0.666667	0.7	0.333333	1	0.285714	0.6	0.25	0.666667	2	0.5	0.714286	0.571429	0.5	0.714286	0.75	1
2	1.375	1.88889	0.125	0.5	0.2	1.07143	1	1.84615	1.57143	0.5	1	1	0.666667	0.285714	0.6	0.75	1	0.857143	1.1	1.64286	0.142857	1.5	0.571429	0.75	0.7
1	1.875	1.55556	0.875	0.714286	0.3	1.42857	1.77778	0.230769	1	0.333333	0.8	0.333333	1	0.857143	0.2	0.166667	1.22222	1.42857	1.3	1.35714	0.285714	0	1.14286	0.375	1.5
1	0.25	1.33333	0.875	0.214286	0.4	0.214286	0.111111	0.615385	0.571429	0.833333	0.7	0.833333	0	0.285714	1	0.166667	1.11111	0.857143	1.5	1.07143	0.428571	0.75	0.428571	0.25	0.4
2	0.25	0.888889	0.75	0.285714	0.7	0.214286	0.222222	0.230769	1.14286	0.333333	0.8	0.5	0.666667	0.428571	1.4	0.25	0.333333	0.285714	0.7	1.14286	0	0.5	1.14286	1.25	0.7
1	0.75	1.55556	0.125	0.0714286	0.7	0.357143	1.33333	0.153846	1.28571	0.833333	0.7	1.16667	0.5	0.285714	0	0	0.222222	1.14286	0.3	1.14286	0.857143	0.25	1	0.125	0.9
2	2.5	1.88889	1.125	0.142857	0.1	1.57143	0.888889	1.30769	1.85714	1.16667	1.3	0.166667	1	0.571429	0.8	0.25	1.22222	1.42857	1.7	1.42857	1.28571	1.75	1.71429	0.25	1.6
1	1	1.66667	0.125	0.214286	0.5	0.357143	2.22222	0.384615	0.714286	0	0.8	1	0	0.285714	0.2	0.25	1	0.857143	1.4	1.28571	1	0.75	0.714286	0.625	0.2
1	1.25	1.44444	0.375	0.5	0.8	0.857143	1.77778	0.230769	1.57143	0	0.8	0.333333	0.666667	0.857143	0.4	0.333333	0.888889	1	0.5	0.928571	1.57143	1	0.857143	0.25	1.6
1	0.625	1.55556	0.375	0.5	0.4	0.214286	0.555556	0.923077	1	0.666667	0.7	0.666667	0.166667	0.142857	0	0.25	1.22222	1.57143	1.5	0.357143	1.14286	0.75	0.571429	0.25	1.2
1	1.5	2.11111	1.25	0.642857	1.4	1.57143	1	1.53846	1.57143	1.16667	1.2	1.66667	1	1.57143	1.6	0.583333	1.44444	1.42857	1.5	0.714286	1.57143	1.25	1.85714	0.625	1.8
2	0.25	0.444444	1.625	0.142857	0.1	0.0714286	1.11111	0.153846	1.57143	0.166667	1	1.33333	0	1.14286	0	0.333333	1.11111	0.285714	0.5	1	0.857143	0.75	0.714286	0.375	0.5
2	1.625	1.66667	1.5	1.35714	1.8	1.28571	1.77778	1.46154	2	1.33333	1.4	1.66667	1.83333	1.42857	1.4	1.41667	1.66667	1.85714	1.4	1.64286	1.42857	1.5	1.42857	0.875	1.4
1	0.625	1	0	0.214286	0	0.0714286	0.666667	0.615385	0.571429	0.666667	0.6	0.166667	0	0.142857	0.4	0.0833333	0.444444	0.857143	1.1	0.714286	0.285714	0	0.714286	0.25	0.8
1	1	1	0.625	0.714286	0.8	0.357143	1.33333	1	0.428571	0.666667	0.8	1	0.666667	0.714286	1	0.25	0.888889	1.71429	0.7	1.57143	1.42857	1.75	1	0.125	1.2
2	0.375	0.777778	0.125	0.214286	0.2	0.142857	0.777778	0.230769	0.714286	0.333333	0.9	1	0.333333	0.285714	0.2	0.166667	0.444444	1	1	0.785714	0.428571	0.5	0.571429	0.375	0.9
1	0.5	1.44444	0.375	0.571429	0.2	0.214286	1.11111	0.230769	0.714286	0.5	0.6	0.166667	0	0	0.2	0.0833333	0.666667	1	1.3	0.357143	1.42857	0.5	1.14286	0.5	1
1	0.875	1.22222	0.75	0.428571	0	0.928571	0.444444	0.230769	0.714286	1.33333	0.8	0.333333	0.833333	0.142857	0.6	0.833333	0.777778	1.28571	1	1.71429	1.42857	1.5	1.57143	1.5	1
1	0.375	0.888889	0	0.357143	0.2	0.142857	0.444444	0.923077	1.14286	0.333333	1.5	0.166667	0.333333	0.571429	0.6	0.333333	0.888889	1.14286	1.1	0.714286	0	0.75	0.428571	0.5	1.3
1	0.875	1.33333	0.75	0.214286	0.5	0.642857	0.333333	1.92308	0.571429	1.16667	0.5	1.16667	0.5	0.285714	0.4	0.583333	0.777778	0.857143	1.6	1.5	1	1	1.28571	1.625	0.9
2	1.125	1.44444	0	0.428571	0	0.571429	1.33333	0.692308	1.71429	0.5	1	0.166667	2.66667	0.285714	0	0.583333	1.11111	1.42857	1.8	0.142857	0	0	1.71429	0.625	1.9
1	1	1.44444	1	0.357143	0.4	0.428571	0.444444	1	0.714286	1	1.6	0.333333	0.5	0.142857	0.2	0.25	1.33333	1.14286	1.2	0.571429	1.42857	1.5	0.571429	0.5	1.4
1	1.875	1.11111	0.125	0.785714	0.3	1.14286	0.222222	0	1.14286	0.666667	1.3	0.333333	0.166667	0.285714	1	0	0.444444	1.14286	1.3	0.5	1	0.25	1.28571	0	1.1
2	1.875	1.55556	0.125	0	0	1.5	1.55556	0.0769231	1.85714	0	0.7	0	1.83333	0	0	0.666667	1.88889	1.28571	2.4	0.285714	0.285714	0	0.428571	0.875	1.7
1	0.75	0.888889	1.25	0.428571	1.2	0.285714	1.11111	0.384615	0.428571	0.166667	0.3	0.166667	0.166667	0.714286	1.6	0.5	0.777778	1.14286	1.2	1.14286	0.428571	1.25	1	0.375	0.9
2	0.375	1.33333	0.75	0.285714	0	0.357143	1.55556	0.615385	1.85714	0.666667	0.8	1.33333	0.833333	0	0	0.833333	0.555556	0.285714	0.8	0.928571	0	0.75	0.428571	0.75	0.3
1	1	1.88889	0.75	0.5	0.7	0.714286	2.11111	1.15385	1.42857	1	0.8	1.66667	2.16667	0.571429	1	0.916667	1.44444	1.28571	1.4	0.928571	0.714286	1.5	0.857143	1.25	1.5
2	1	1.77778	0.25	0	0	1.14286	1.22222	1.30769	1.28571	0.5	0.6	1	2	0.428571	0.6	0.833333	1.22222	0.857143	1.4	0.857143	0.428571	1.25	1.71429	0.375	1.7
1	1	1.55556	0.75	0.142857	0.2	0.714286	0.777778	0.461538	1.57143	0.833333	0.7	1.16667	0.5	0.285714	1	0.25	0.555556	0.857143	1.2	1.5	1	0.5	0.428571	0.5	0.6
2	0.875	1	0.125	0.0714286	0.6	0	0.444444	0.230769	0.714286	0.333333	1.1	1.16667	0.333333	0.857143	0.2	0.0833333	0.777778	1.14286	1.3	0.857143	0.142857	1	0.857143	0.375	1.3
2	0.375	0.888889	0	0.214286	0.3	0.642857	0.444444	0.153846	1.57143	0.666667	1.2	0.833333	1.83333	0.285714	0	0.583333	0.444444	1.14286	1.3	1	0.428571	1.5	1.28571	0.5	1.5
2	0.75	1.11111	0.625	0.285714	0.7	0.571429	0.666667	0.307692	1.28571	0.833333	1.2	0.666667	0.166667	0.285714	1.2	0.583333	0.888889	1.28571	1.1	1	1.14286	1	0.857143	0	0.9
1	1.375	1.55556	1	0.642857	0.6	0.857143	1.22222	1.30769	1.57143	1.16667	1.1	1.16667	1	1	1	1.41667	1.33333	1.28571	1.6	1.21429	1.42857	1.75	1.28571	1.125	1.4
2	0.5	1	0	0.285714	0	0.285714	0.444444	0.0769231	1.28571	0.166667	0.4	0.666667	0.5	1	0	0.25	0.666667	0.857143	1.3	1.14286	1.71429	1.25	0.714286	0	1.4
1	1.125	1.22222	0.5	0.428571	0.6	0.571429	1.55556	0.153846	1.57143	0.166667	1	1.5	0.5	0.571429	0.2	0.416667	1.11111	0.857143	0.7	1	0.571429	0.75	0.857143	0.25	1
1	1.5	1.33333	0.625	0.928571	0.4	1.14286	1.11111	1.30769	1.28571	1.16667	1.1	1.33333	1	0.571429	0.2	0.833333	1.22222	1.71429	1.7	1.42857	1.14286	1.25	1.42857	0.875	1.2
2	1	2.22222	0.375	0.571429	1.9	0.571429	1.88889	1.15385	1.71429	0.666667	1.7	0.5	0.833333	1	1.8	0.333333	1.55556	1.57143	0.5	0.857143	1	1.25	1.42857	0.625	2.3
2	1.125	1.88889	1.5	0.928571	0.6	0.785714	1.22222	0.461538	1.85714	1.16667	1.2	1.33333	1.83333	0.857143	1	1.25	1.44444	1.28571	1.1	1.28571	0.571429	1.5	2	1.5	1.6
1	1.75	1.77778	1	1.21429	1.4	1.28571	1.33333	1.15385	1.28571	1.33333	1.2	1.33333	1.5	1.42857	0.8	1.08333	1.33333	1.42857	1.5	1.28571	1.28571	1.25	1.14286	1.125	1.5
1	0.875	1.55556	0.375	0.214286	0.4	0.214286	0.444444	0.461538	1	0.666667	0.7	1.16667	1	0.142857	0.4	0.333333	1	0.857143	1.4	1	0.571429	0.25	1.28571	0.375	0.3
2	1	2	1.5	0.142857	0.3	0.285714	1.66667	0.0769231	2	1.83333	0	1.66667	0.166667	0.857143	0.8	0.583333	1.11111	0.857143	0.9	1.5	1.57143	0.75	1.42857	1.375	1
1	1.25	0.111111	0.875	0.714286	0.5	0.714286	0.333333	0.230769	0.285714	0.833333	0.6	0.166667	1	0.571429	0.8	0.25	1	1.14286	0.7	1.28571	0.285714	1	0.285714	0.75	1.1
2	0.875	1	0.375	0.357143	0.5	0.857143	0.666667	1.15385	1.28571	0.666667	1	1.33333	0.333333	0.285714	0.6	0.583333	0.333333	0.857143	1	1.28571	0.857143	0.5	0.857143	1.375	1.1
1	1.5	1.22222	0.75	0.857143	0.8	1.07143	1.22222	1.23077	1.28571	1	0.9	0.5	1.5	0.714286	1.6	1.16667	1.33333	1.28571	1	0.928571	1	1	0.714286	0.625	0.6
1	0.875	1.22222	0.75	0.857143	1.1	1.35714	1.33333	0.769231	1.14286	0.166667	1.5	1	0.5	0.857143	0.6	0.666667	1	0.857143	1.1	1	1.28571	0.5	1.42857	0.375	1.2
2	0	0.666667	0.75	0.214286	0.7	0	0.222222	0.0769231	0.714286	1.16667	1.3	1.33333	0	0.142857	1.2	0	0.888889	1.28571	1.8	1.07143	0.285714	0.25	1	0.125	0.4
1	1.625	1.44444	1.25	0.5	1.6	0.428571	0.333333	0.0769231	0.428571	1.5	0.5	0.666667	0.166667	0	1.6	0	0.111111	1.42857	1.1	0.642857	1.42857	2.25	0.571429	0.375	1.5
2	1.875	2.33333	0	0.357143	0.5	1.28571	1.77778	2	1.28571	0	0.7	0.333333	2.33333	1.28571	0.6	1	0.777778	0.714286	0.7	0.5	0.857143	0.5	1.57143	0.875	2.1
1	0.625	0.555556	0.375	0.785714	0.6	0.0714286	1.44444	0.230769	0.285714	0.666667	0.8	0.166667	0	0.142857	2	0	1.11111	1.57143	1.7	0.857143	0.857143	1.5	0.857143	0.125	1.1
1	0.375	0.555556	0.125	0.285714	0.2	0.0714286	1.44444	0.230769	0.142857	1.16667	0.6	0.333333	0	0	1	0	0.555556	1.85714	1.3	1.64286	0.142857	0.25	0.142857	0.25	0.1
2	0.375	0.888889	1.75	0.214286	0.5	0.357143	0.666667	1.61538	1.57143	1.16667	0.8	1.33333	0.5	0.571429	0.8	0.5	1.11111	0.571429	1	0.714286	0.285714	1.25	0.285714	2	0.3
2	0.875	0.555556	0	0.142857	1	0.428571	1	0.538462	0.714286	0.166667	0.6	0.833333	0.333333	0.285714	0.4	0.583333	0.888889	0.571429	0.6	1.07143	0.571429	1.5	1	0	1.8
1	1.75	0.777778	1.25	1.42857	1.6	1.57143	2.11111	1.46154	0.571429	2	0.8	1.66667	1	1.57143	1.2	1.25	0.666667	1.14286	1.4	1.78571	1.28571	1.25	1.42857	1.5	1.6
1	1.5	2.33333	0	1.28571	1.9	1.42857	2.22222	0.307692	0.571429	0.666667	0.7	0.166667	1.5	0.571429	0.4	1.25	0.333333	2	0.5	1.64286	1.57143	1.25	0.571429	0	2
1	1.875	1.77778	1.125	0.857143	0.9	0.357143	1.33333	1.30769	1.28571	2.33333	1.4	1.5	0.833333	0.714286	1.6	0.666667	1.44444	1.14286	1.8	1.78571	1.71429	2	1.14286	1.625	1.1
2	0.625	1.22222	0.375	0.285714	0.2	0.5	1	0.615385	1.28571	0.666667	0.2	1.33333	0.333333	0.714286	0.4	0.833333	0.888889	0.714286	1.5	1.21429	1	0.75	0.571429	0.875	0.6
1	0.375	0.777778	1.25	0.5	0.8	0.357143	1.22222	0.846154	0.714286	1.33333	0.4	1.16667	0	0.428571	0.8	0.416667	0.777778	0.571429	0.8	1.85714	1.71429	1.25	0.285714	0.625	0.3
2	0.625	2	0.625	0.5	0.4	0.714286	1.11111	0.461538	1.28571	0.5	1.2	1	0.5	0.857143	0.6	0.416667	1.22222	1.42857	1.7	0.785714	1.14286	1.5	1.28571	0.375	1.1
1	0.625	2	1.75	0.714286	0.9	0.642857	1.11111	0.307692	0.285714	1.16667	1.4	1.16667	0.333333	0.285714	0.8	0.666667	1.11111	2.14286	1.6	1.21429	0.142857	0.25	1.14286	1.5	1.4
1	1.125	1.44444	1.125	0.5	0.2	0.428571	0.555556	0.153846	0.571429	1.83333	0.4	0.166667	0.166667	0.285714	0.6	0.333333	1	1.85714	1.6	1.14286	0.571429	1	0.285714	0.625	1.8
1	1.875	1.11111	1.625	0.785714	1.1	0.928571	1.44444	0.153846	0.142857	1.83333	1	0.666667	0.5	0.857143	0.8	0.416667	1.11111	1.14286	1.3	1.14286	0	0.75	1	0.75	1.4
1	0.625	0.777778	1.375	0.5	0.3	0.142857	0.777778	1.76923	1.14286	0.666667	0.6	1.5	1.83333	0.428571	1.2	0.583333	1.55556	1.85714	1.5	1.07143	0	0	1.14286	1	1.6
1	1	1.66667	1.5	1.35714	1.2	1.28571	1.44444	1.30769	1	1.66667	1.6	1.83333	1.16667	1.28571	1.4	1.33333	1.44444	0.714286	1.3	1.71429	1.14286	1.25	1.28571	1.125	1.4
1	0.625	1.11111	0.5	0.214286	0.1	0.0714286	1.33333	0.0769231	1.28571	2	0.7	0.833333	0.333333	1.28571	0.8	0.166667	0.444444	1.28571	0.5	0.785714	0.571429	1	0.571429	0.75	1.8
1	1.25	1.66667	0.75	0.785714	0.7	1.28571	1.22222	1.46154	2	1.5	0.8	0.833333	1.5	0.285714	0.6	1.33333	1.33333	1.42857	1.9	1.14286	0.142857	0.5	1.42857	1.125	1.6
1	0.875	0.666667	1.875	1	1.8	0.785714	1.77778	1.76923	0.142857	1.16667	1.4	0.166667	0.833333	1.14286	2	0.25	0.777778	1.85714	1.1	1.35714	0.142857	0.5	1	0.75	1.1
1	1.875	1.11111	0.375	0.571429	0.7	1.57143	1.11111	1.07692	1	0.833333	1.6	1.33333	1.66667	0.285714	0.8	0.666667	0.777778	1.71429	1.3	0.857143	0.285714	1.75	2.14286	0.25	2.1
1	1.875	1.44444	1	1.35714	0.9	1.14286	1.11111	1.46154	1.28571	1.66667	1.5	1.16667	0.833333	1.85714	1.4	0.916667	1.11111	1	1	1.5	1.42857	1.25	1.14286	1	1.6
1	0.625	1	0.625	0.714286	0.8	0.5	0.444444	0.769231	0.428571	0.5	0.7	1	0.5	1	0.8	0.583333	0.666667	0.428571	0.7	1.64286	1	0.25	1	0.375	0.8
2	1.25	1.11111	1	0.571429	1.2	1	0.555556	0.0769231	1	0.666667	0.8	0.5	1	0	0.4	0.333333	0.444444	0.857143	2.7	0.142857	1.28571	1	1	0.125	1.7
1	1.375	1.55556	1	0.285714	0.8	0.785714	1	0.615385	1.28571	1.5	1.2	0.666667	1	0.714286	0.4	0.333333	1.22222	0.714286	2.1	1	1.28571	0.5	1.14286	0.375	0.6
1	1.75	2.22222	1.75	0.285714	1.2	1.21429	1.88889	2	1.71429	0.666667	1.7	1.16667	1.33333	0.857143	0.4	1	1.77778	1.28571	2.2	0.857143	1.42857	0.25	1.57143	0.25	1.7
2	0.75	1.11111	1.5	0.571429	1.5	0.571429	1.77778	0.538462	1	0.833333	0.3	0.166667	0.333333	0.714286	1.4	0.583333	1.55556	0.428571	1.1	1.57143	1.71429	1.5	0.857143	0.75	0.8
2	1.5	1.11111	0.125	0.428571	0.2	0.571429	1.44444	2	0.571429	0.666667	1.3	0.833333	0.166667	0.142857	0.8	0.833333	1.55556	1.85714	0.6	1.28571	1	0.5	1.57143	1.5	1.8
2	0.5	1.44444	1.625	0.714286	1.2	0.5	1.66667	1.92308	1.85714	1.33333	0.9	1.83333	0.333333	1.14286	0.8	1.5	1.22222	0.571429	0.4	1.42857	1.57143	1.5	1.28571	1.25	0.6
1	1.375	1.88889	0.125	0.357143	0.2	1.28571	0.444444	1.53846	0.857143	0.333333	0.5	0	1.83333	0.142857	0.2	0.833333	1.22222	1.42857	1.5	0.428571	0.428571	1.25	1	0.75	2.1
2	0.625	1	1	1.14286	1.2	1.42857	1.66667	1.07692	1.14286	1.33333	1.2	1.66667	0.666667	0.714286	1.4	1.5	1.33333	1	1	1.71429	1.42857	1	1.28571	1.125	1.3
1	1	0.555556	0.75	0.214286	0.5	0.142857	1.11111	0.307692	0.428571	0.5	0.5	0	2.16667	0	1	0.833333	0.666667	1.71429	1.1	1.07143	0	0	0.285714	1	1.2
1	0.125	0.555556	1.75	0.428571	0.8	0.142857	1.77778	0.538462	1.28571	0.666667	0.4	1.83333	0.166667	0.857143	1.4	0.416667	1.11111	0.142857	0.7	1.85714	1.14286	1.5	0.142857	1	0.2
2	1.5	2	0.75	0.785714	0.5	0.857143	0.888889	0.307692	1.71429	1.33333	1.3	1.16667	2	0.714286	0.8	0.833333	1.66667	1	1.8	0.857143	1.14286	1.25	1.85714	0.25	1.8
2	1.625	1.44444	0	0.714286	0.7	0.785714	1.44444	1.30769	2	0.833333	1	0.333333	1.16667	0.428571	1	0.666667	1.55556	1.42857	1.7	0.928571	0.142857	1	1.28571	1.5	2
2	0.875	1.66667	0.5	0.142857	0.8	0.642857	1.44444	0.384615	1.42857	0.666667	0.9	0.833333	0.666667	1.28571	0.6	0.5	1.33333	0.714286	1.6	0.642857	0.857143	1.25	0.714286	0.25	1.1
1	0.75	0.444444	0.625	0.642857	0.2	0.0714286	0.444444	0.769231	0.714286	1.5	0.5	0.5	0	0.428571	1.6	0.25	0.777778	1.71429	1.2	1.35714	0.571429	0.75	1.14286	1.25	1.5
1	0.875	1.66667	0.75	0.642857	0.4	0.5	1	0.538462	1.71429	0.666667	1.4	1	1.16667	0.285714	0.8	0.333333	1.44444	0.714286	2	0.928571	1.42857	0.75	1.28571	0.875	1.2
2	0.75	1.11111	1.25	0.285714	1.3	0.285714	0.555556	0.538462	1.14286	0.833333	1	1.5	0.5	0.428571	1.2	0	0.777778	1.14286	0.9	1	0.714286	2	0.714286	0.375	0.5
1	1.25	1.33333	1.5	0.642857	0.8	0.785714	1.22222	0.461538	0.714286	1.33333	1	0.166667	0.333333	0.714286	1.8	0.416667	1.44444	1.57143	1	1.85714	0	0.5	1.14286	0.5	0.6
1	1.375	1.88889	0.875	0.214286	1	0.571429	2.11111	0.461538	1.28571	0.5	1.1	0.666667	0.333333	0.857143	0.8	0.583333	0.777778	1.28571	0.6	1.14286	1.28571	1.25	0.857143	0.625	0.5
1	0.375	0.666667	0.875	0.142857	0.4	0.214286	1.55556	0.769231	1.57143	1	1.3	1.66667	0	0.571429	0	0.416667	1.11111	0.714286	2.1	0.428571	1.28571	0.25	1.71429	2.25	0.7
1	1.375	1.33333	1.125	1.64286	1.1	1.35714	1.22222	1.69231	1	1.66667	1.1	1.16667	1.16667	1	1.6	1.33333	1.11111	1.57143	1	1.5	1.28571	1.75	1.57143	2	1.6
1	1.625	0.888889	1.875	1.21429	1.5	1.35714	2	2.53846	1.14286	2.33333	1.6	1.33333	0.5	1.57143	2.6	1.5	1.77778	1.14286	1.2	0.928571	0	1	0.714286	1.375	1.5
1	1.375	2.11111	0.25	0.357143	0.1	1.21429	0.888889	0.538462	0.857143	0.333333	1.6	1	0	0.428571	0.8	1	0.222222	0.857143	0.3	0.785714	0.857143	0	1	0.375	1.6
1	1.375	1.22222	0.875	0.357143	0.4	0.357143	1.33333	1	1.14286	0	1.2	0.666667	0.166667	0.571429	0	1	1.44444	1.57143	1.4	0.5	1.42857	1.75	1	0.875	1
1	0.875	1.11111	1.5	0.785714	1.3	0.428571	0.666667	0.153846	0.142857	1.16667	1.1	1	1	0.428571	1.6	0.333333	1.11111	1.14286	1.4	1.07143	0.571429	0.5	0.857143	0.375	1.6
1	2.375	1.77778	0	0.5	0.9	1.14286	1.55556	1.53846	0.714286	1	1.4	1.16667	1.33333	0.714286	1.2	0.75	1.22222	2.57143	1.5	0.785714	0.285714	0.5	0.571429	0.75	3
1	0.5	1.66667	0.625	0.285714	1	0.357143	1.33333	1.76923	1.57143	0.833333	0.7	1.16667	0.166667	0.714286	1.8	1.08333	1.44444	1	1.3	1.64286	0.571429	1	0.857143	1.25	1.2
1	0.625	1.55556	0.625	1	0	0.642857	2	2.53846	1.85714	0.666667	1	1.33333	0	1.14286	0.2	0.916667	1.55556	1.14286	1.7	0.857143	1.28571	2	1.28571	2	1.1
2	0.75	1.88889	1	0.642857	1	1.21429	2.44444	0.538462	0.714286	0.666667	1.2	1	0	1.42857	1.4	0.5	1.11111	0.714286	1	1.5	1.42857	1.25	1.71429	0.125	0.7
1	1	1.22222	0.5	0.142857	0.9	0.357143	0.222222	0.692308	0.571429	1.5	0.8	0.333333	2.16667	0.285714	0.4	0.25	1.11111	1.57143	2.1	0.5	0.285714	0.75	1.28571	1	1.9
2	0.875	1.77778	1	0.571429	0.9	0.5	1.33333	0.153846	1.14286	0.166667	1.4	0.333333	0.333333	0.571429	0.8	0.0833333	1.22222	2.14286	0.9	0.857143	1.28571	1.25	1	0	0.7
1	1.5	1.44444	1.75	1.35714	1.9	1.57143	1.33333	1.69231	1.42857	1.66667	1.7	1.83333	1.66667	1.57143	1.4	1.33333	1.22222	1.71429	1.8	1.64286	1.57143	1.5	1.42857	1.25	1.5
1	0.75	1.33333	0.25	0.214286	0.4	0.285714	0	0.0769231	0.142857	0.166667	0.2	0	0.333333	0	0	0.166667	0.111111	0.857143	0.4	1.35714	0.285714	0	0.571429	0.375	0.5
1	1.25	1.33333	1.25	1.14286	1.2	0.857143	1.33333	1.23077	1.28571	1.16667	1	1.5	0.833333	1.14286	1.2	1.08333	1.22222	1.14286	1.1	1.28571	1.14286	1.5	1.28571	1	1.2
1	0.375	0.555556	0.5	0.357143	0.9	0.214286	1.44444	1.30769	0	0.666667	0.4	0.666667	0.666667	0.857143	0	0.583333	1.11111	1.85714	0.3	1.28571	0.142857	1.25	1.42857	0.625	0.9
2	0.875	0.222222	0	0.0714286	0.3	0	0	0.0769231	0.285714	0	0.1	0	1.16667	0	0	0.166667	0	1	0.7	0	0	0	1.28571	0.625	1.7
2	0.25	0.444444	0.5	0.0714286	0.3	0.285714	0.555556	0.153846	0.714286	0.5	0.2	0	0.5	0	0.6	0.166667	0.444444	0.714286	0.9	1.42857	0	0.5	1.14286	0.25	0.5
2	0.5	0.222222	0	0.0714286	0.2	0.0714286	0.222222	0.0769231	0.571429	0.166667	0.3	0.166667	0	0.142857	0	0.166667	0	0.428571	0.4	0.714286	0.428571	0.5	0.714286	0	0.4
2	0.375	1	0	0.0714286	0.1	0.0714286	0	0	0	0	0.2	0.166667	0.166667	0	0	0	0	0.285714	0.2	1.35714	0.428571	0	0.142857	0	1.3
2	0.375	0.444444	0.25	0.285714	0.2	0	0	0.230769	0.285714	0.666667	0.4	0.5	0.166667	0.142857	0.6	0.166667	0	0.857143	0.2	1.5	0	0	0.714286	0.25	0.3
2	0.375	0.222222	0	0.285714	0.1	0	0.777778	0	1	0	0.5	0.666667	0.166667	0	0	0	0	0.285714	0.1	1.07143	0.142857	0.25	0.714286	0	0.3
1	1.5	1.11111	0.125	0.0714286	0.5	1.57143	0.222222	0.153846	0.285714	0.5	0.4	0.666667	0	0.285714	0.4	0.166667	0	0.571429	0.3	0.642857	0	0.5	1.42857	0.25	0.8
2	0.375	0.777778	0.875	0	0.8	0.357143	0.333333	0.0769231	0.428571	0	0	0.166667	0.166667	0	0.6	0.166667	0.111111	0.571429	0.1	1.07143	0.142857	1.75	0.285714	0.5	0.1
1	0.625	0.444444	0	0.214286	0	0.0714286	0.111111	0	0	0	0.1	0	0	0	0	0	0.111111	0.571429	0.3	1.71429	0.857143	0	0.285714	0.125	0.1
2	0.5	0.777778	1.125	0.142857	0.5	0.214286	0.555556	0	0.428571	0.833333	0.5	0.5	0.166667	0	1.6	0.166667	0.333333	0.714286	0.9	1	0	1	0.428571	0	1
2	1	0.222222	0	0.0714286	0.1	0.857143	0.222222	0.538462	0.571429	0.166667	0.2	0.5	0.333333	0.285714	0	0.0833333	0	1.14286	0	0.428571	0.142857	1.25	0.285714	0	1.7
1	0.25	0.444444	0.25	0	0.1	0	0.111111	0	0.142857	0.333333	0.3	0	0	0	0	0	0.111111	0.428571	1.3	0.857143	0.428571	0.75	0.714286	0.25	0.4
2	0.375	1.88889	0.25	0.357143	0.3	0.214286	1.33333	0.692308	1.57143	0.166667	1.4	1.16667	0.166667	0.714286	0.6	0.333333	1.88889	1.57143	1.5	0.857143	1.57143	1.5	1	0.625	0.8
1	0.75	1.33333	0	0.142857	0.2	0	0.222222	0.0769231	0	0.333333	0.1	0	0.666667	0.428571	0.6	0.0833333	0.444444	2	0.6	0.285714	0	0	0.428571	0.25	0.4
2	0.25	0.666667	0	0.0714286	0.2	0	0.444444	0	0.428571	0	0.2	0.166667	0.166667	0.571429	0.6	0.166667	0.111111	0.428571	0.1	1	0.571429	1.75	0.142857	0	0.1
2	0.125	0.777778	0	0	0	0	1.22222	0.0769231	0.571429	0	0	1	0.5	0	0	0.0833333	0.444444	1.14286	0.3	0.714286	0	1	1.28571	0.125	1.5
2	0.625	1.66667	0.75	0.5	0.7	0.214286	0.777778	0.384615	1.57143	0.833333	0.8	0.833333	0.333333	0.285714	0.6	0.25	0.888889	0.571429	0.9	0.857143	0.142857	0.75	1.42857	0	0.5
2	0.75	1.88889	1	0.357143	0.4	0.285714	0.444444	0	1.14286	0.5	0.5	0.333333	0	0.428571	0.4	0.166667	0.222222	0.428571	1.8	0.357143	0.714286	1	0.571429	0	0.5
2	0.25	1.33333	0	0	0	0.214286	1.55556	0	1.57143	0	0.2	0	0	0.571429	0	0.166667	0.222222	0.285714	0.2	0.142857	1.14286	0.5	0.714286	0	0.3
2	1	1	0.625	0.0714286	0.1	0.285714	0.111111	0.0769231	1.57143	0.166667	0.5	0.5	0.333333	0.142857	0.2	0.25	0.222222	0.571429	0.3	1.21429	0.857143	0.5	1.42857	0	0.8
1	1.25	1.11111	1.125	0.214286	0.2	0.642857	1.11111	1.07692	1.71429	1	0.5	0.833333	0.333333	0.285714	0.4	0.916667	1.11111	1.28571	1.2	0.714286	1	1	1.42857	1	1.1
1	1.125	1.33333	1.125	1.14286	1.1	0.785714	1.44444	1.23077	1.42857	1	1.1	1.16667	1.16667	1	1	1.25	1.77778	1.14286	1.4	1.28571	1.57143	1.25	1	0.875	1.1
2	0.25	1	1.25	0	0.1	0.285714	0.555556	0.153846	0.571429	0.166667	0.2	0.833333	1	0.428571	0	0.416667	1	1.14286	1	0.714286	1.14286	1.25	0.714286	0	0.6
2	1	1.66667	0	0.0714286	0	0.428571	1	0.153846	0.428571	0.666667	0.8	0.833333	0.166667	0	0	0.5	0.888889	1.14286	0.7	1.14286	0.285714	0.5	1.14286	0	1.3
2	0.5	0.111111	0	0.0714286	0.1	0.0714286	0.222222	0.384615	0.571429	0.666667	0.8	0	0.5	0.285714	0.2	0.25	0.555556	0.857143	0	0.357143	0	0.25	1.14286	1.125	0.7
2	0.25	0.666667	0	0	0	0.214286	0	0.0769231	0.571429	0.333333	0.3	0.166667	0	0	0	0	0.666667	1	1.5	1	0	1	0.571429	0	0.5
1	0.5	0.444444	0	0.0714286	0.3	0.0714286	0.222222	0.153846	0.285714	0.333333	0.1	0.666667	0.166667	0.285714	0	0.25	0.444444	0.714286	0.3	0.642857	0	0.25	0.571429	0.625	0.8
2	1.375	1.88889	0	0.214286	0.9	1.07143	0.444444	0.384615	1.28571	0.333333	1	1.5	0	0.571429	1.2	0.416667	0.222222	1.42857	0	0.357143	1	1.75	1.42857	0.125	2.1
1	0.5	0.333333	0.5	0.214286	0.4	0.214286	0.777778	0.0769231	0.714286	0.5	0.5	0.333333	0.5	0	0.4	0.583333	1	0.857143	0.9	1.07143	0.714286	0.25	0.428571	0.375	0.6
2	0.125	0.222222	0.125	0.0714286	0.4	0.0714286	0.444444	0.307692	0	0.666667	0.4	1	0	0.142857	0.2	0.166667	0.666667	1.14286	0.8	1.42857	0.142857	1.25	0.285714	0.125	0.5
2	1.125	1.33333	0.375	0.428571	0.5	0.642857	0.777778	0.538462	1	0.5	0.6	0.5	1.5	0.428571	0.8	0.416667	0.777778	1.28571	0.9	1.21429	0.285714	0.75	1.14286	0.5	1.8
1	0.25	0.222222	0.125	0	0	0.214286	0.111111	0	0.571429	0	0.1	0.166667	0	0.571429	0.2	0.25	0.111111	1	0.6	1.21429	0	0.5	0.285714	0.625	0.3
2	0.875	0.777778	0	0.285714	0	0.357143	0.222222	0	0.428571	0.166667	0.3	0	1.66667	0	0	0	0.111111	1.42857	0.3	1.21429	0	0.25	0.857143	0	1.7
2	0.375	0.444444	0.125	0.142857	0	0	0.222222	0.230769	0.428571	0	0.6	0.5	0	0	0	0.0833333	0.222222	0.285714	0.5	0.714286	0.428571	0	0.142857	0.25	0.2
2	0.75	0.555556	0.25	0.214286	1.1	0.214286	0.111111	0.307692	0.714286	1.16667	0.9	0.166667	1.16667	0.142857	0.6	0.25	0.333333	1.14286	0.3	0.714286	0	0	0.857143	0.25	1.5
1	0.125	0.777778	0.5	0.5	0.1	0.0714286	0.222222	0.230769	0.285714	0.5	0.6	0.5	0	0	0.4	0.0833333	0.555556	0.857143	1.6	1.64286	0.714286	0.25	0.428571	0.25	0.4
1	0	0.444444	0.125	0.357143	0	0	0.111111	0	0.571429	1.33333	1.2	0.5	0	0	0.8	0	0.222222	0.857143	0.6	1.14286	1.42857	0	0.285714	0.25	0.3
2	1.375	0.666667	0	0.0714286	0	0.428571	0.555556	0.153846	1.42857	0.666667	0.7	0.333333	0	0.142857	0	0.0833333	0.555556	1.42857	1	0.285714	0	0	0.571429	0	1.7
2	0.5	0.222222	0	0.142857	0.6	0.0714286	0.111111	0.384615	1	0.666667	0.3	0.166667	0.333333	0	0	0.166667	0.333333	0.142857	0.6	1.21429	0.571429	0	0.285714	1.375	0.3
1	0.25	1.22222	0.875	0.428571	0.5	0.357143	0.888889	0.461538	0.857143	0.5	0.9	1.5	0.5	0.714286	0.6	0.75	0.777778	0.571429	1	1.71429	1.71429	1.75	0.714286	1	0.2
2	0	1.44444	0.25	0.0714286	0	0.0714286	0.222222	0	0.571429	0.333333	0.2	0.166667	0	0.142857	0.2	0.0833333	0	0.285714	0.9	1	0.428571	0.25	0.571429	1	0.2
2	0.75	0.888889	0.375	0	0	0.0714286	1	0.538462	0.142857	0.5	0.2	0.333333	1.33333	0.142857	0	0.333333	1	1.42857	0.9	1.64286	0	0.75	0.428571	0.875	0.6
1	0.625	1.66667	0	0.214286	0.2	0.285714	0.666667	0.307692	0.428571	0.833333	1	0.666667	0	0	0.6	0.25	0.666667	0.714286	1.6	1.57143	1.71429	1.25	0.428571	0.25	0.8
2	0.625	2.11111	0.75	0.857143	1.6	0.142857	0.222222	0.384615	0.714286	0	1.2	0.833333	0	0.571429	2.6	0.0833333	0.111111	1.42857	0.6	0.571429	1.71429	0	1.14286	0.125	0.4
2	0.625	0.777778	0.875	0.571429	0.6	0.285714	0.444444	0.307692	0.857143	0.666667	0.4	1.66667	0.166667	0.285714	0	0.583333	0.555556	0.714286	0.5	1.42857	1	0.75	0.857143	0	0.4
2	1.375	1.11111	1.375	0.785714	0.6	0.928571	1.44444	1.07692	1.85714	1.66667	1.3	1	0.833333	0.714286	1	0.583333	1.44444	1.42857	1.7	0.857143	1.14286	2	0.857143	0.75	0.8
2	0.625	0.777778	0	0	0.4	0.357143	1.44444	0.384615	1.14286	0.166667	0.2	1	0.333333	0.428571	1.2	1	0.888889	0.285714	0.9	1.42857	0	0.75	0.571429	0.75	0.3
2	0.5	0.888889	0.25	0.214286	0.5	0.0714286	0.333333	0.153846	0.857143	0	1.2	0.833333	1.66667	0.428571	0.6	0.333333	0.444444	1.57143	0.2	0.642857	0	0.75	0.285714	0.125	1.3
2	0.5	1.66667	1	0.214286	0.2	0.142857	0.333333	0.153846	0.285714	0.333333	0.9	0.5	0.333333	0.285714	0	0.583333	0.888889	0.857143	1.1	0.571429	0	0.5	0.285714	0.625	0.6
2	0.125	0.222222	0.875	0.357143	0.4	0.0714286	0.333333	0	0.571429	0.5	0.9	0.5	0.5	0.142857	1.4	0.166667	0.222222	0.714286	0.7	1.21429	1	1.5	0.714286	0.25	0.3
1	0.5	0.333333	0	0.357143	0.5	0	0	0	0.142857	0	0.7	0	0	0.428571	0.8	0.0833333	0.111111	0.857143	0.7	0.571429	0	0	0.571429	0.125	0.5
2	0.375	0.555556	0	0.0714286	0.3	0.0714286	0.222222	0.923077	0.714286	0.5	0.1	0.5	0	0	0	0.166667	0.222222	0.857143	0.3	1.14286	0.428571	0.25	0.428571	0	1.1
2	0.875	0.888889	0	0.0714286	0.4	0.214286	0.111111	0.230769	1.42857	1	0.6	0.166667	0.5	0.142857	0.6	0.166667	0.666667	0.285714	1	0.714286	0.571429	0.75	1.42857	1.375	0.6
2	0.375	0.888889	0.375	0.142857	0.2	0.0714286	0.444444	0	0.428571	0	0.9	0.333333	0.5	0.142857	0.2	0.416667	0.222222	1.57143	1.4	0.857143	0	0	0.571429	0.625	0.3
2	0.25	0.333333	0.625	0.285714	0.5	0.214286	0.555556	0.230769	0.428571	0.5	1	1.16667	0.166667	0.142857	0.8	0.25	0.111111	1.14286	0.5	1.42857	0.428571	0.5	1	0.625	0.7
2	0.375	1.33333	0.375	0	0.3	0.214286	1.22222	0	0.857143	0.5	0.7	0.666667	0.166667	0	1	0.416667	0.444444	0.428571	0.8	1.21429	1.14286	0.5	0.428571	0.5	0
1	0.375	0.333333	0.75	0	0.3	0.0714286	0.333333	0	0.857143	0.166667	0.1	0.333333	0	0.142857	0.2	0.0833333	0.111111	0.142857	0.2	1.14286	0.857143	1.5	0.285714	0	0.1
2	0.75	1.11111	0.875	0.571429	0.7	0.714286	0.888889	0.923077	1.57143	0.5	0.8	1.16667	1	0.714286	0.8	1.33333	0.777778	1	1.2	1.42857	1	0.75	1.14286	1	0.7
2	0.125	1	0	0.0714286	0	0.0714286	0.333333	0	1.42857	1	0	0.333333	0	0	0	0.166667	0.333333	0.571429	1.3	0	0	0	0.714286	0.375	0
2	0	0	0	0	0	0	0.555556	0.230769	0.285714	0.333333	0.2	0	0	0	0	0.25	0.222222	0.428571	0.3	0.928571	0	0	0	0.375	0.8
2	0.125	0.333333	0.875	0.0714286	0.1	0.0714286	1.11111	0.769231	0.428571	0.833333	0.4	1.66667	0	0.428571	0.4	0.25	0.222222	0.571429	0.3	1.42857	0	0.5	0.285714	1.375	0.2
1	0.875	1.44444	1.625	0.285714	0.4	0.0714286	0.222222	0.692308	1	1	1.1	0.166667	0.5	0.285714	1.4	0.75	1.44444	1.14286	2.1	0.5	0.857143	1	1.14286	1.375	1.2
1	2.75	0.666667	0	0.0714286	0	1.14286	0.222222	0.0769231	0	0.166667	0	0	2.5	0.285714	0	0.0833333	0.555556	2.14286	1.3	0.428571	0	0	1	0	2.6
1	0	0.333333	0.5	0.428571	0.3	0	0.444444	0	0.428571	2.33333	1.1	0.333333	0.166667	0	1.4	0.166667	0.555556	1.14286	1	0.785714	0	1.75	0.285714	0.5	0.2
2	0.25	0.555556	0.75	0.214286	0	0.0714286	0.111111	0.153846	0.714286	0.166667	0.2	0.333333	0	0	0.2	0.583333	0.888889	0	0.3	1.28571	1.28571	0.5	0.857143	0.375	0
1	0.375	2.33333	1	0.428571	0.1	0.214286	0.111111	0.153846	1.57143	0.666667	1.2	0.666667	0	0	0	0.0833333	0.222222	1.71429	1.1	0.571429	1	0.75	1	0	0.6
2	0.25	1.66667	0.75	0.0714286	0.2	0.357143	0.555556	0.538462	0.428571	0.666667	0.1	0.666667	0	0.142857	0.2	0.25	0.222222	0.285714	0.6	0.642857	0.285714	1.5	0.571429	0.25	0.7
1	1.375	1.66667	0.625	0.928571	0.1	0.5	0.111111	1.07692	1.28571	2.33333	1.5	0.666667	0.833333	0.428571	0.2	0.833333	0.777778	1.14286	1.8	1.42857	0.571429	0.5	1.71429	0.875	1.5
2	0.125	1	0.125	0	0	0.142857	0.111111	0.153846	1.14286	0.5	0.8	1	0	0.142857	0	0.166667	0.111111	0.142857	0.6	1	0.142857	0	0.714286	0.25	0.2
1	0.5	0.777778	0.375	0.285714	0.5	0	0.111111	0.0769231	0.571429	1	0.5	0.166667	0.666667	0	0.2	0	0.222222	0.857143	0.5	1.57143	0	0	0.428571	0.125	0.4
2	0.375	0.777778	0.5	0.428571	0.4	0	0.111111	0	0.428571	1.16667	0.2	0.166667	0.166667	0.428571	0	0.0833333	0.555556	1	0.6	1	0.571429	0.5	0.285714	0	0.8
1	0.375	0.333333	1.125	0.0714286	0.5	0	0.333333	0.0769231	0.285714	1.5	0.6	0	0	0	1.4	0.666667	0.333333	1.57143	1.1	1.35714	0.142857	0	0.857143	0.875	0.3
2	1.5	1.33333	0	0.428571	0.5	0.357143	0.888889	0.461538	0.857143	0	0.9	1	1.5	0.857143	0	0.0833333	0.444444	0.714286	0.6	0.928571	0	0.25	0.428571	0.375	1.2
2	0.875	1.11111	0.875	0.214286	0.1	0.214286	0.888889	0	0.857143	1.16667	1.1	0.5	0.5	0.571429	0.6	0.25	1.22222	0.714286	1.4	1.14286	1.57143	0.25	1.14286	0.75	0.9
2	0.5	1	0.375	0	0	0.0714286	0.333333	0.230769	0.857143	0	0.6	0.5	0.166667	0.142857	0	0.0833333	0.666667	0.285714	1.3	0.785714	0.142857	0.25	0.714286	0	0.8
1	0.5	0.333333	1.25	0.357143	0.3	0	0.444444	0.0769231	0.571429	0.833333	0.7	0.666667	0	0	1.2	0.166667	0.888889	1.14286	0.4	1.78571	0	0.25	0.428571	0	0.1
1	0.375	0.555556	0.5	0.571429	1.2	0.357143	1.22222	1.69231	0.428571	1.16667	0.7	0.333333	0.666667	0.714286	2	0.416667	0.888889	1.42857	0.9	1.21429	0.142857	0.75	1	0.875	0.7
2	1.125	0.333333	0.125	0.214286	0.2	0.0714286	0.777778	0.0769231	0.285714	0.166667	0.7	0	1	0.142857	0	0.0833333	0.555556	1	1.3	0.785714	0.142857	0	1.28571	0	0.8
1	0.5	1.55556	0.625	0.214286	0.7	0.357143	1.44444	1.46154	0.428571	0.5	0.8	1.33333	0	0.142857	0.6	0.0833333	0.777778	0	0.6	1.42857	1.57143	0.5	0.857143	2.25	0.7
2	0.375	1.11111	0.625	0.357143	0.3	0	0.777778	0.384615	1.85714	0.666667	0.4	1.83333	1.16667	0.285714	0	0.333333	0.888889	0.714286	0.8	1.14286	1.57143	1	1	0.25	0.7
1	1.125	2	0.625	1.07143	1.1	0.714286	1.55556	1.23077	1.71429	0.833333	1.7	1.83333	0.166667	0.142857	1.4	1.08333	1.44444	1.28571	1.2	1.85714	0.857143	0.75	1.57143	0.25	1.6
1	0.375	0.777778	0.875	0.142857	0.6	0.285714	0.888889	0.230769	1	1.16667	0.6	0.833333	0.333333	0.428571	1	0.333333	1	0.285714	0.9	1	0.571429	0.5	1	0.375	0.9
2	1.5	1	1.375	0.785714	0.3	0.571429	0	0.153846	0.428571	0.833333	1.3	0.166667	0	0.428571	0.6	0.333333	0.666667	1.57143	0.5	1.64286	0	1	1.42857	0.125	0.7
2	1	0.555556	1.125	0.142857	0.4	0.357143	0.222222	0.0769231	1.42857	1.5	0.4	1.66667	0	0	1.4	0.416667	0.666667	0.714286	1.6	1.35714	0.285714	0	0.142857	0.5	0.2
2	0.75	0.666667	0	0	0	1	0.333333	0	0.571429	0	0.4	0	0.833333	0	0	0.0833333	0.777778	1.57143	2.2	0.428571	0	0.25	1.57143	0	2.1
2	0.5	0.444444	0.5	0.142857	0.2	0.214286	0.111111	0.461538	0.428571	0.833333	0.6	0.166667	0.5	0.285714	0.8	0.416667	0.777778	1	1.7	0.785714	1.42857	0	0.571429	1	0.8
2	0.625	1	0.25	0.357143	0.2	0.785714	0.888889	0.769231	1.42857	0	0.6	0.833333	0.166667	0.428571	0	0.333333	0.444444	0.571429	1.2	1.42857	0	0.25	1	0.75	0.9
2	0.375	0.666667	0.875	0.428571	0.6	0.285714	0.444444	0.230769	1.14286	1.16667	0.7	0	0.333333	0.571429	0.6	0.583333	0.555556	0.285714	1.2	1.35714	0.142857	1.25	0.571429	0.625	0.7
1	0.875	1	0.75	0.642857	1.3	0.285714	1.11111	0.923077	1	1.33333	1.1	0.833333	0.833333	1	1.4	1.08333	1.11111	1.28571	1.2	1.5	1.28571	0.75	1.57143	1.375	1.1
1	1	1.22222	1	0.785714	0.8	0.642857	1.22222	1.15385	1.57143	1.33333	1.4	1	0.5	0.857143	1	1.33333	1.55556	1.28571	2.3	1.21429	0.857143	0.75	1.28571	1.125	1.2
1	0.625	0.222222	0.75	1.57143	0.2	0.142857	0.333333	0.230769	0	0.5	1.3	1.83333	0.166667	0.714286	0.4	0	0.666667	2.14286	0.9	1.85714	0	0.75	0.285714	0.125	1.2
2	0.75	1.22222	1.5	0.142857	0.5	0.142857	1	1.15385	0.571429	1	0.8	1.16667	2	0	0.8	0.166667	1.22222	0.857143	1.8	0.857143	0.142857	0.75	1.42857	0.75	0.5
1	0	0.666667	0.875	0.214286	0.4	0.214286	0.111111	0.0769231	0.428571	0.5	0.7	0.5	0.666667	0	0.4	0	0.555556	0.571429	1.3	1.5	0.285714	0.25	0.571429	0.25	0.6
2	0	0.333333	0.875	0.142857	0	0.142857	0.777778	0.307692	1.14286	0.833333	1	0.333333	1	0.285714	0.4	0.583333	0.333333	0.285714	1.3	0.714286	0	0.5	0.571429	0.125	0.5
2	0.5	0.888889	0.125	0.142857	0.2	0.214286	2.55556	0.692308	1.85714	0.166667	0.4	1.83333	0.333333	0.428571	0.2	0.916667	0.888889	0.857143	0.4	0.357143	0.571429	1.25	0.285714	0	0.5
2	0.625	1.55556	0.625	0.357143	0.1	0.214286	0.888889	0.461538	0.857143	0	0.7	0.333333	0.166667	0.142857	0.2	0	0	1	0.7	0.571429	0.714286	0.25	0.428571	0.375	0.9
2	0.25	1	0	0.214286	0.1	0.285714	0.666667	0	1.14286	0.666667	0.9	0.333333	0	0	0	0.0833333	0.111111	0	1.6	1	1	0.5	0.571429	0.25	0.9
2	0.5	0.222222	0.5	0	0.1	0.0714286	1.33333	0.153846	1.14286	0.333333	0.7	1	0.5	0.142857	0	0.916667	1.55556	0.571429	1.7	0.285714	0.857143	0.25	0.714286	0.375	1.1
2	0.75	0.555556	1.25	0	0.1	0.214286	0.888889	0.153846	0.285714	0.166667	0.8	1.16667	0.333333	0	0	0.166667	0.222222	1.14286	0.2	1.78571	0.142857	0.5	0.142857	0	0.3
2	1.125	1.22222	0.625	0.285714	0.6	0.928571	0.666667	0.538462	1	0.166667	1	1.66667	0.333333	0.571429	0.6	0.416667	0.444444	1.14286	0.4	1.21429	1	1.5	0.857143	0.625	1.2
2	0.875	0.777778	0	0.214286	0.7	0.357143	1.44444	0.384615	0.285714	0	0.3	0.666667	0.5	0.285714	0.4	0.25	0.555556	1.42857	0.2	0.785714	0.142857	1	1	0.125	0.8
[truncated: 343 more rows]
